# Supplementary material for: A towards-multidimensional screening approach to predict candidate genes of rheumatoid arthritis based on SNP, structural and functional annotations
Source: BMC Med Genomics. 2010 Aug 20;3:38. doi: 10.1186/1755-8794-3-38 (PMC2939610; doi:10.1186/1755-8794-3-38)
Supplement: Additional file 1 — known disease genes collected from the OMIM database and NCBI database. [file 1755-8794-3-38-S1.XLS]

## Sheet: known disease genes
EntrezGeneID	Gene Symbol
10	NAT2
54	ACP5
133	ADM
142	PARP1
154	ADRB2
155	ADRB3
177	AGER
182	JAG1
270	AMPD1
332	BIRC5
348	APOE
355	FAS
356	FASLG
471	ATIC
476	ATP1A1
596	BCL2
598	BCL2L1
608	TNFRSF17
652	BMP4
653	BMP5
660	BMX
671	BPI
682	BSG
683	BST1
684	BST2
727	C5
728	C5AR1
847	CAT
861	RUNX1
871	SERPINH1
929	CD14
940	CD28
941	CD80
942	CD86
943	TNFRSF8
958	CD40
960	CD44
967	CD63
969	CD69
1026	CDKN1A
1113	CHGA
1116	CHI3L1
1191	CLU
1231	CCR2
1234	CCR5
1235	CCR6
1241	LTB4R
1280	COL2A1
1356	CP
1385	CREB1
1392	CRH
1401	CRP
1432	MAPK14
1435	CSF1
1471	CST3
1493	CTLA4
1513	CTSK
1524	CX3CR1
1667	DEFA1
1668	DEFA3
1803	DPP4
1902	EDG2
1947	EFNB1
1958	EGR1
1994	ELAVL1
2022	ENG
2034	EPAS1
2064	ERBB2
2150	F2RL1
2212	FCGR2A
2213	FCGR2B
2214	FCGR3A
2215	FCGR3B
2312	FLG
2335	FN1
2350	FOLR2
2353	FOS
2357	FPR1
2358	FPRL1
2821	GPI
2908	NR3C1
2944	GSTM1
2952	GSTT1
2956	MSH6
2990	GUSB
3002	GZMB
3036	HAS1
3037	HAS2
3073	HEXA
3074	HEXB
3077	HFE
3091	HIF1A
3107	HLA-C
3108	HLA-DMA
3109	HLA-DMB
3119	HLA-DQB1
3123	HLA-DRB1
3135	HLA-G
3146	HMGB1
3162	HMOX1
3181	HNRPA2B1
3235	HOXD9
3291	HSD11B2
3383	ICAM1
3407	IDDM8
3458	IFNG
3459	IFNGR1
3481	IGF2
3491	CYR61
3552	IL1A
3553	IL1B
3557	IL1RN
3558	IL2
3565	IL4
3566	IL4R
3569	IL6
3572	IL6ST
3574	IL7
3576	IL8
3586	IL10
3593	IL12B
3600	IL15
3603	IL16
3604	TNFRSF9
3605	IL17A
3606	IL18
3627	CXCL10
3663	IRF5
3672	ITGA1
3676	ITGA4
3685	ITGAV
3688	ITGB1
3689	ITGB2
3709	ITPR2
3725	JUN
3802	KIR2DL1
3950	LECT2
3952	LEP
3965	LGALS9
4036	LRP2
4049	LTA
4118	MAL
4153	MBL2
4192	MDK
4193	MDM2
4261	CIITA
4276	MICA
4282	MIF
4286	MITF
4312	MMP1
4313	MMP2
4314	MMP3
4318	MMP9
4322	MMP13
4524	MTHFR
4544	MTNR1B
4552	MTRR
4609	MYC
4650	MYO9B
4689	NCF4
4739	NEDD9
4772	NFATC1
4790	NFKB1
4792	NFKBIA
4795	NFKBIL1
4843	NOS2A
4929	NR4A2
4973	OLR1
4982	TNFRSF11B
5008	OSM
5027	P2RX7
5054	SERPINE1
5133	PDCD1
5293	PIK3CD
5294	PIK3CG
5321	PLA2G4A
5328	PLAU
5371	PML
5444	PON1
5583	PRKCH
5590	PRKCZ
5609	MAP2K7
5624	PROC
5657	PRTN3
5742	PTGS1
5743	PTGS2
5879	RAC1
5925	RB1
6275	S100A4
6279	S100A8
6280	S100A9
6283	S100A12
6287	SAA@
6288	SAA1
6347	CCL2
6348	CCL3
6352	CCL5
6354	CCL7
6362	CCL18
6364	CCL20
6366	CCL21
6375	XCL1
6376	CX3CL1
6387	CXCL12
6401	SELE
6403	SELP
6416	MAP2K4
6441	SFTPD
6556	SLC11A1
6573	SLC19A1
6583	SLC22A4
6584	SLC22A5
6647	SOD1
6696	SPP1
6775	STAT4
6863	TAC1
6869	TACR1
6890	TAP1
6891	TAP2
6957	TRB@
7015	TERT
7018	TF
7040	TGFB1
7045	TGFBI
7072	TIA1
7078	TIMP3
7097	TLR2
7099	TLR4
7124	TNF
7132	TNFRSF1A
7133	TNFRSF1B
7157	TP53
7177	TPSAB1
7178	TPT1
7185	TRAF1
7220	TRPC1
7224	TRPC5
7298	TYMS
7341	SUMO1
7412	VCAM1
7421	VDR
7422	VEGFA
7433	VIPR1
7442	TRPV1
7449	VTNR
7515	XRCC1
7538	ZFP36
7852	CXCR4
7855	FZD5
7913	DEK
7916	BAT2
7919	BAT1
7940	LST1
8190	MIA
8454	CUL1
8600	TNFSF11
8718	TNFRSF25
8741	TNFSF13
8744	TNFSF9
8764	TNFRSF14
8771	TNFRSF6B
8795	TNFRSF10B
8837	CFLAR
8838	WISP3
9034	CCRL2
9047	SH2D2A
9051	PSTPIP1
9141	PDCD5
9235	IL32
9308	CD83
9370	ADIPOQ
9420	CYP7B1
9507	ADAMTS4
9518	GDF15
9536	PTGES
9641	IKBKE
9672	SDC3
9966	TNFSF15
10203	CALCRL
10512	SEMA3C
10563	CXCL13
10673	TNFSF13B
10746	MAP3K2
10855	HPSE
10859	LILRB1
11009	IL24
11096	ADAMTS5
11167	FSTL1
11240	PADI2
22900	CARD8
23118	MAP3K7IP2
23566	EDG7
23569	PADI4
23765	IL17RA
26191	PTPN22
26353	HSPB8
27074	LAMP3
27177	IL1F8
28461	IGHV1-69
28514	DLL1
29126	CD274
29851	ICOS
30008	EFEMP2
50604	IL20
50615	IL21R
50856	CLEC4A
51561	IL23A
53340	SPA17
55301	OLAH
55801	IL26
55829
55835	CENPJ
56244	BTNL2
56413	LTB4R2
56729	RETN
57817	HAMP
58191	CXCL16
59340	HRH4
63875	MRPL17
64127	CARD15
64772
80380	PDCD1LG2
80381	CD276
84447	SYVN1
84824	FCRLA
84868	HAVCR2
114614
115352	FCRL3
115650	TNFRSF13C
120892	LRRK2
149233	IL23R
206338
259197	NCR3
283120	H19
406938	MIRN146A
