# Supplementary material for: A towards-multidimensional screening approach to predict candidate genes of rheumatoid arthritis based on SNP, structural and functional annotations
Source: BMC Med Genomics. 2010 Aug 20;3:38. doi: 10.1186/1755-8794-3-38 (PMC2939610; doi:10.1186/1755-8794-3-38)
Supplement: Additional file 2 — candidate genes with their corresponding risk SNPs predicted by our proposed method and biological evidences between genes and rheumatoid arthritis. [file 1755-8794-3-38-S2.XLS]

## Sheet: supplementary table 1
Entrz GeneID	Gene Symbol	rs#	Bayes Factor	p value of GWAS	pubmed_ids that confirmed the association between this gene and RA
25	ABL1	rs13287026	0.00470261	0.0086967	need to be further confirmed
25	ABL1	rs10756099	0.00733904	0.00127275	need to be further confirmed
25	ABL1	rs16913711	0.02	0.14	need to be further confirmed
25	ABL1	rs12005175	0.02	0.14	need to be further confirmed
25	ABL1	rs7042930	0.03	0.00635941	need to be further confirmed
25	ABL1	rs1927905	0.03	0.01	need to be further confirmed
25	ABL1	rs7030500	0.04	0.000892204	need to be further confirmed
25	ABL1	rs10979982	0.04	0.00404685	need to be further confirmed
25	ABL1	rs10979783	0.04	0.1	need to be further confirmed
25	ABL1	rs882061	0.05	0.00132115	need to be further confirmed
25	ABL1	rs4598317	0.05	0.00135966	need to be further confirmed
25	ABL1	rs10984229	0.05	0.00141783	need to be further confirmed
25	ABL1	rs2792818	0.05	0.00206714	need to be further confirmed
25	ABL1	rs11244207	0.05	0.00513396	need to be further confirmed
25	ABL1	rs2002821	0.05	0.00939306	need to be further confirmed
25	ABL1	rs7875709	0.05	0.03	need to be further confirmed
25	ABL1	rs487561	0.06	0.000948699	need to be further confirmed
25	ABL1	rs1887457	0.06	0.00192355	need to be further confirmed
25	ABL1	rs10982083	0.07	0.00420609	need to be further confirmed
25	ABL1	rs4740391	0.07	0.00540317	need to be further confirmed
25	ABL1	rs12683136	0.07	0.00701884	need to be further confirmed
25	ABL1	rs10984625	0.07	0.08	need to be further confirmed
25	ABL1	rs10816406	0.09	0.00547045	need to be further confirmed
25	ABL1	rs578430	0.09	0.03	need to be further confirmed
25	ABL1	rs10818508	0.1	0.00114741	need to be further confirmed
25	ABL1	rs16928181	0.1	0.01	need to be further confirmed
25	ABL1	rs7031865	0.1	0.13	need to be further confirmed
25	ABL1	rs2057465	0.12	0.0011207	need to be further confirmed
25	ABL1	rs7042670	0.12	0.00252371	need to be further confirmed
25	ABL1	rs10819588	0.12	0.00259328	need to be further confirmed
25	ABL1	rs12057009	0.12	0.13	need to be further confirmed
25	ABL1	rs10983124	0.12	0.13	need to be further confirmed
25	ABL1	rs7038781	0.14	0.00369901	need to be further confirmed
25	ABL1	rs955045	0.14	0.18	need to be further confirmed
25	ABL1	rs7033067	0.14	0.18	need to be further confirmed
25	ABL1	rs11789429	0.15	0.01	need to be further confirmed
25	ABL1	rs10759237	0.16	0.00122137	need to be further confirmed
25	ABL1	rs7019486	0.16	0.00126989	need to be further confirmed
25	ABL1	rs16908873	0.16	0.24	need to be further confirmed
25	ABL1	rs10512374	0.17	0.00570704	need to be further confirmed
25	ABL1	rs967254	0.17	0.24	need to be further confirmed
25	ABL1	rs7875612	0.17	0.24	need to be further confirmed
25	ABL1	rs7861627	0.17	0.24	need to be further confirmed
25	ABL1	rs6597612	0.17	0.24	need to be further confirmed
25	ABL1	rs4978587	0.17	0.24	need to be further confirmed
25	ABL1	rs2636902	0.17	0.24	need to be further confirmed
25	ABL1	rs12340242	0.17	0.24	need to be further confirmed
25	ABL1	rs12001579	0.17	0.24	need to be further confirmed
25	ABL1	rs10985596	0.17	0.24	need to be further confirmed
25	ABL1	rs10980496	0.17	0.24	need to be further confirmed
25	ABL1	rs10512407	0.17	0.24	need to be further confirmed
25	ABL1	rs1038978	0.17	0.24	need to be further confirmed
25	ABL1	rs1328160	0.18	0.000947744	need to be further confirmed
25	ABL1	rs2807698	0.18	0.00181663	need to be further confirmed
25	ABL1	rs10985159	0.18	0.04	need to be further confirmed
25	ABL1	rs16910559	0.19	0.01	need to be further confirmed
25	ABL1	rs10986738	0.2	0.00638767	need to be further confirmed
25	ABL1	rs2900498	0.2	0.0065635	need to be further confirmed
25	ABL1	rs11790910	0.2	0.00709482	need to be further confirmed
25	ABL1	rs7857376	0.24	0.000764318	need to be further confirmed
25	ABL1	rs7867595	0.24	0.00834674	need to be further confirmed
25	ABL1	rs2417038	0.25	0.00144398	need to be further confirmed
25	ABL1	rs1024277	0.25	0.01	need to be further confirmed
25	ABL1	rs1413319	0.25	0.13	need to be further confirmed
25	ABL1	rs1326635	0.25	0.13	need to be further confirmed
25	ABL1	rs4838215	0.26	0.06	need to be further confirmed
25	ABL1	rs2417002	0.26	0.13	need to be further confirmed
25	ABL1	rs784933	0.27	0.000692911	need to be further confirmed
25	ABL1	rs3181366	0.27	0.0007568	need to be further confirmed
25	ABL1	rs7040095	0.27	0.05	need to be further confirmed
25	ABL1	rs12352103	0.28	0.0042717	need to be further confirmed
25	ABL1	rs12002946	0.29	0.00955858	need to be further confirmed
25	ABL1	rs7866997	0.29	0.11	need to be further confirmed
25	ABL1	rs16928344	0.3	0.11	need to be further confirmed
25	ABL1	rs11537824	0.32	0.00582551	need to be further confirmed
25	ABL1	rs215189	0.34	0.00121437	need to be further confirmed
25	ABL1	rs4403487	0.34	0.00233139	need to be further confirmed
25	ABL1	rs10513402	0.34	0.00307528	need to be further confirmed
25	ABL1	rs10120853	0.34	0.0063057	need to be further confirmed
25	ABL1	rs10491853	0.34	0.00910752	need to be further confirmed
25	ABL1	rs10988437	0.35	0.0006508	need to be further confirmed
25	ABL1	rs11790825	0.35	0.00204314	need to be further confirmed
25	ABL1	rs10759387	0.36	0.000996353	need to be further confirmed
25	ABL1	rs16936272	0.37	0.00884271	need to be further confirmed
25	ABL1	rs2818311	0.38	0.00145137	need to be further confirmed
25	ABL1	rs11788382	0.38	0.01	need to be further confirmed
25	ABL1	rs1322058	0.41	0.000641518	need to be further confirmed
25	ABL1	rs17239726	0.41	0.00137383	need to be further confirmed
25	ABL1	rs7873827	0.41	0.08	need to be further confirmed
25	ABL1	rs7026789	0.42	0.000698293	need to be further confirmed
25	ABL1	rs7041743	0.42	0.06	need to be further confirmed
25	ABL1	rs10819061	0.43	0.00447029	need to be further confirmed
25	ABL1	rs12349388	0.44	0.00484466	need to be further confirmed
25	ABL1	rs12376255	0.45	0.0013748	need to be further confirmed
25	ABL1	rs10156413	0.46	0.000779199	need to be further confirmed
25	ABL1	rs16928653	0.47	0.00108273	need to be further confirmed
25	ABL1	rs7018646	0.47	0.00337449	need to be further confirmed
25	ABL1	rs12341902	0.48	0.06	need to be further confirmed
25	ABL1	rs2300939	0.49	0.00352536	need to be further confirmed
25	ABL1	rs11795133	0.49	0.00926518	need to be further confirmed
25	ABL1	rs4742921	0.49	0.01	need to be further confirmed
25	ABL1	rs993247	0.5	0.000568402	need to be further confirmed
25	ABL1	rs10960412	0.5	0.00678112	need to be further confirmed
25	ABL1	rs791700	0.51	0.00180881	need to be further confirmed
25	ABL1	rs7027172	0.52	0.01	need to be further confirmed
25	ABL1	rs650627	0.53	0.000656258	need to be further confirmed
25	ABL1	rs2135744	0.53	0.00767218	need to be further confirmed
25	ABL1	rs7024804	0.54	0.00625206	need to be further confirmed
25	ABL1	rs2181033	0.55	0.000575154	need to be further confirmed
25	ABL1	rs7871113	0.55	0.01	need to be further confirmed
25	ABL1	rs12552933	0.55	0.05	need to be further confirmed
25	ABL1	rs10987476	0.56	0.001263	need to be further confirmed
25	ABL1	rs10980782	0.57	0.08	need to be further confirmed
25	ABL1	rs16911425	0.58	0.08	need to be further confirmed
25	ABL1	rs4614101	0.6	0.00438709	need to be further confirmed
25	ABL1	rs16923473	0.61	0.08	need to be further confirmed
25	ABL1	rs16923415	0.61	0.08	need to be further confirmed
25	ABL1	rs10986715	0.62	0.04	need to be further confirmed
25	ABL1	rs7860504	0.63	0.09	need to be further confirmed
25	ABL1	rs7859116	0.63	0.09	need to be further confirmed
25	ABL1	rs7028811	0.63	0.09	need to be further confirmed
25	ABL1	rs6478815	0.63	0.09	need to be further confirmed
25	ABL1	rs504204	0.63	0.09	need to be further confirmed
25	ABL1	rs2586357	0.63	0.09	need to be further confirmed
25	ABL1	rs2271746	0.63	0.09	need to be further confirmed
25	ABL1	rs10978421	0.63	0.09	need to be further confirmed
25	ABL1	rs1220680	0.68	0.000439905	need to be further confirmed
25	ABL1	rs482678	0.7	0.000648239	need to be further confirmed
25	ABL1	rs1325127	0.71	0.000522534	need to be further confirmed
25	ABL1	rs10979155	0.71	0.00951282	need to be further confirmed
25	ABL1	rs16914863	0.72	0.00199522	need to be further confirmed
25	ABL1	rs12350401	0.74	0.05	need to be further confirmed
25	ABL1	rs2418448	0.76	0.05	need to be further confirmed
25	ABL1	rs12345035	0.77	0.0033142	need to be further confirmed
25	ABL1	rs11789383	0.77	0.00508945	need to be further confirmed
25	ABL1	rs7865902	0.79	0.000390773	need to be further confirmed
25	ABL1	rs1416578	0.79	0.00140552	need to be further confirmed
25	ABL1	rs2382335	0.81	0.0014179	need to be further confirmed
25	ABL1	rs12346288	0.82	0.00234892	need to be further confirmed
25	ABL1	rs1325144	0.83	0.00115689	need to be further confirmed
25	ABL1	rs1004464	0.84	0.000936821	need to be further confirmed
25	ABL1	rs3750449	0.84	0.00400011	need to be further confirmed
25	ABL1	rs2542246	0.85	0.00037174	need to be further confirmed
25	ABL1	rs2777799	0.86	0.00150476	need to be further confirmed
25	ABL1	rs12002251	0.87	0.00403532	need to be further confirmed
25	ABL1	rs10760456	0.89	0.000687271	need to be further confirmed
25	ABL1	rs4523363	0.9	0.00185138	need to be further confirmed
25	ABL1	rs10979658	0.9	0.0039351	need to be further confirmed
25	ABL1	rs10217319	0.9	0.0039351	need to be further confirmed
25	ABL1	rs12344205	0.9	0.00398346	need to be further confirmed
25	ABL1	rs12347960	0.91	0.00856196	need to be further confirmed
25	ABL1	rs13299805	0.92	0.00320156	need to be further confirmed
25	ABL1	rs10809808	0.94	0.000375045	need to be further confirmed
25	ABL1	rs10819615	0.94	0.000521077	need to be further confirmed
25	ABL1	rs10983952	0.94	0.00237892	need to be further confirmed
25	ABL1	rs10817902	0.94	0.05	need to be further confirmed
25	ABL1	rs16924672	0.96	0.000978631	need to be further confirmed
25	ABL1	rs4740427	0.99	0.000338453	need to be further confirmed
25	ABL1	rs17186662	0.99	0.00496012	need to be further confirmed
25	ABL1	rs4503172	1	0.000380007	need to be further confirmed
25	ABL1	rs17611	1.02	0.000322249	need to be further confirmed
25	ABL1	rs2793190	1.04	0.000452039	need to be further confirmed
25	ABL1	rs10739371	1.04	0.000638846	need to be further confirmed
25	ABL1	rs306761	1.05	0.000335765	need to be further confirmed
25	ABL1	rs16932160	1.05	0.000407399	need to be further confirmed
25	ABL1	rs540599	1.06	0.000331089	need to be further confirmed
25	ABL1	rs11788253	1.06	0.00293924	need to be further confirmed
25	ABL1	rs4837460	1.06	0.01	need to be further confirmed
25	ABL1	rs4979580	1.07	0.00112112	need to be further confirmed
25	ABL1	rs10979740	1.09	0.00311822	need to be further confirmed
25	ABL1	rs1537526	1.1	0.03	need to be further confirmed
25	ABL1	rs7874812	1.13	0.000977099	need to be further confirmed
25	ABL1	rs4466467	1.15	0.00155194	need to be further confirmed
25	ABL1	rs12001524	1.15	0.02	need to be further confirmed
25	ABL1	rs2762462	1.16	0.000419673	need to be further confirmed
25	ABL1	rs2269066	1.16	0.00109651	need to be further confirmed
25	ABL1	rs1414213	1.17	0.00383564	need to be further confirmed
25	ABL1	rs17148925	1.18	0.0018696	need to be further confirmed
25	ABL1	rs10756407	1.18	0.00212111	need to be further confirmed
25	ABL1	rs16912015	1.19	0.02	need to be further confirmed
25	ABL1	rs1179766	1.2	0.00261887	need to be further confirmed
25	ABL1	rs7872276	1.21	0.00162951	need to be further confirmed
25	ABL1	rs938729	1.21	0.04	need to be further confirmed
25	ABL1	rs7849125	1.21	0.04	need to be further confirmed
25	ABL1	rs3217742	1.21	0.04	need to be further confirmed
25	ABL1	rs16929518	1.21	0.04	need to be further confirmed
25	ABL1	rs12003408	1.21	0.04	need to be further confirmed
25	ABL1	rs10513479	1.21	0.04	need to be further confirmed
25	ABL1	rs1571272	1.23	0.000266077	need to be further confirmed
25	ABL1	rs9408928	1.23	0.00202092	need to be further confirmed
25	ABL1	rs12346595	1.25	0.00262022	need to be further confirmed
25	ABL1	rs12683629	1.25	0.01	need to be further confirmed
25	ABL1	rs6479250	1.26	0.0013485	need to be further confirmed
25	ABL1	rs945246	1.29	0.000232848	need to be further confirmed
25	ABL1	rs4978890	1.29	0.00031201	need to be further confirmed
25	ABL1	rs7865381	1.3	0.00126489	need to be further confirmed
25	ABL1	rs10959229	1.31	0.000289562	need to be further confirmed
25	ABL1	rs10283686	1.31	0.000398978	need to be further confirmed
25	ABL1	rs9408926	1.33	0.00220505	need to be further confirmed
25	ABL1	rs823645	1.37	0.00265956	need to be further confirmed
25	ABL1	rs12001716	1.38	0.000944113	need to be further confirmed
25	ABL1	rs10818297	1.38	0.0016393	need to be further confirmed
25	ABL1	rs204190	1.41	0.000863356	need to be further confirmed
25	ABL1	rs10979743	1.41	0.00218931	need to be further confirmed
25	ABL1	rs10759751	1.45	0.000435079	need to be further confirmed
25	ABL1	rs10979173	1.46	0.02	need to be further confirmed
25	ABL1	rs1341983	1.47	0.000429489	need to be further confirmed
25	ABL1	rs17762660	1.47	0.00258697	need to be further confirmed
25	ABL1	rs4836802	1.47	0.02	need to be further confirmed
25	ABL1	rs984070	1.49	0.000292572	need to be further confirmed
25	ABL1	rs7041938	1.49	0.000529215	need to be further confirmed
25	ABL1	rs4978927	1.51	0.000666698	need to be further confirmed
25	ABL1	rs7875145	1.53	0.000369747	need to be further confirmed
25	ABL1	rs7026747	1.53	0.000387114	need to be further confirmed
25	ABL1	rs1339760	1.55	0.00137403	need to be further confirmed
25	ABL1	rs10960500	1.6	0.000648246	need to be further confirmed
25	ABL1	rs1810914	1.62	0.000959659	need to be further confirmed
25	ABL1	rs4978629	1.64	0.000280416	need to be further confirmed
25	ABL1	rs2149998	1.71	0.00018877	need to be further confirmed
25	ABL1	rs12553182	1.71	0.00153661	need to be further confirmed
25	ABL1	rs12375699	1.72	0.000179799	need to be further confirmed
25	ABL1	rs3780825	1.72	0.00102532	need to be further confirmed
25	ABL1	rs1477148	1.72	0.01	need to be further confirmed
25	ABL1	rs1408795	1.74	0.000190908	need to be further confirmed
25	ABL1	rs10819112	1.78	0.000161786	need to be further confirmed
25	ABL1	rs10818252	1.78	0.000216934	need to be further confirmed
25	ABL1	rs7025578	1.81	0.000215562	need to be further confirmed
25	ABL1	rs997784	1.83	0.000905017	need to be further confirmed
25	ABL1	rs4837099	1.84	0.000413519	need to be further confirmed
25	ABL1	rs2185935	1.91	0.000158943	need to be further confirmed
25	ABL1	rs12555920	1.92	0.000898708	need to be further confirmed
25	ABL1	rs683	1.93	0.000136042	need to be further confirmed
25	ABL1	rs7020446	1.94	0.01	need to be further confirmed
25	ABL1	rs10985883	1.96	0.000264272	need to be further confirmed
25	ABL1	rs1861782	1.99	0.00593842	need to be further confirmed
25	ABL1	rs7030607	2	0.000119896	need to be further confirmed
25	ABL1	rs1517791	2.02	0.000885045	need to be further confirmed
25	ABL1	rs913933	2.03	0.000126565	need to be further confirmed
25	ABL1	rs17211882	2.04	0.00252197	need to be further confirmed
25	ABL1	rs2821153	2.05	0.000304252	need to be further confirmed
25	ABL1	rs7024508	2.06	0.00053199	need to be further confirmed
25	ABL1	rs4301511	2.09	0.000105591	need to be further confirmed
25	ABL1	rs1984676	2.16	0.000257985	need to be further confirmed
25	ABL1	rs1931304	2.16	0.000378853	need to be further confirmed
25	ABL1	rs1332408	2.18	0.000130484	need to be further confirmed
25	ABL1	rs10978362	2.23	0.000306478	need to be further confirmed
25	ABL1	rs10739477	2.23	0.0071016	need to be further confirmed
25	ABL1	rs3802347	2.26	0.000189243	need to be further confirmed
25	ABL1	rs2583836	2.32	8.55134e-05	need to be further confirmed
25	ABL1	rs989980	2.34	7.45314e-05	need to be further confirmed
25	ABL1	rs10978479	2.35	0.000452674	need to be further confirmed
25	ABL1	rs10818500	2.37	8.00811e-05	need to be further confirmed
25	ABL1	rs16933725	2.42	0.00553952	need to be further confirmed
25	ABL1	rs4838353	2.53	0.000108503	need to be further confirmed
25	ABL1	rs260218	2.54	0.000164698	need to be further confirmed
25	ABL1	rs10739712	2.54	0.00867359	need to be further confirmed
25	ABL1	rs1326631	2.71	8.03902e-05	need to be further confirmed
25	ABL1	rs7869260	2.71	0.000622607	need to be further confirmed
25	ABL1	rs6478300	2.72	8.39795e-05	need to be further confirmed
25	ABL1	rs12349683	2.75	0.000140124	need to be further confirmed
25	ABL1	rs7034278	2.75	0.000542358	need to be further confirmed
25	ABL1	rs10981455	2.8	6.36209e-05	need to be further confirmed
25	ABL1	rs944621	2.8	0.000112647	need to be further confirmed
25	ABL1	rs1330365	2.91	7.69354e-05	need to be further confirmed
25	ABL1	rs12338788	2.95	0.000151706	need to be further confirmed
25	ABL1	rs10817516	2.97	0.000155759	need to be further confirmed
25	ABL1	rs3736250	2.98	0.00130914	need to be further confirmed
25	ABL1	rs4838313	2.99	5.11469e-05	need to be further confirmed
25	ABL1	rs4146595	3.08	7.87183e-05	need to be further confirmed
25	ABL1	rs7026553	3.11	0.000307686	need to be further confirmed
25	ABL1	rs1041576	3.12	3.7057e-05	need to be further confirmed
25	ABL1	rs1468673	3.14	3.54674e-05	need to be further confirmed
25	ABL1	rs10983313	3.16	0.000225078	need to be further confirmed
25	ABL1	rs1333914	3.2	3.14592e-05	need to be further confirmed
25	ABL1	rs10733629	3.25	0.00404456	need to be further confirmed
25	ABL1	rs7037673	3.28	3.09122e-05	need to be further confirmed
25	ABL1	rs1335419	3.33	3.4772e-05	need to be further confirmed
25	ABL1	rs11787779	3.38	6.29891e-05	need to be further confirmed
25	ABL1	rs671050	3.42	3.62201e-05	need to be further confirmed
25	ABL1	rs7862566	3.43	9.02015e-05	need to be further confirmed
25	ABL1	rs11788208	3.44	6.76378e-05	need to be further confirmed
25	ABL1	rs17148869	3.49	0.000106313	need to be further confirmed
25	ABL1	rs2900229	3.52	2.36444e-05	need to be further confirmed
25	ABL1	rs2236409	3.53	0.000134868	need to be further confirmed
25	ABL1	rs10981815	3.56	5.97889e-05	need to be further confirmed
25	ABL1	rs10983736	3.56	6.68847e-05	need to be further confirmed
25	ABL1	rs880182	3.6	0.000172153	need to be further confirmed
25	ABL1	rs1572344	3.67	6.08361e-05	need to be further confirmed
25	ABL1	rs1359679	3.7	2.84081e-05	need to be further confirmed
25	ABL1	rs12001550	3.7	6.04164e-05	need to be further confirmed
25	ABL1	rs7048958	3.79	0.000261678	need to be further confirmed
25	ABL1	rs10984292	3.84	2.91478e-05	need to be further confirmed
25	ABL1	rs2209277	3.86	1.87241e-05	need to be further confirmed
25	ABL1	rs13299128	3.92	6.3021e-05	need to be further confirmed
25	ABL1	rs2846459	4.03	3.86939e-05	need to be further confirmed
25	ABL1	rs7046030	4.06	2.11853e-05	need to be further confirmed
25	ABL1	rs1889749	4.18	1.2876e-05	need to be further confirmed
25	ABL1	rs7021780	4.23	0.000139731	need to be further confirmed
25	ABL1	rs2416810	4.38	1.82482e-05	need to be further confirmed
25	ABL1	rs4978466	4.39	1.25084e-05	need to be further confirmed
25	ABL1	rs7019768	4.54	3.60765e-05	need to be further confirmed
25	ABL1	rs2029522	4.62	2.82189e-05	need to be further confirmed
25	ABL1	rs13283456	4.81	1.77691e-05	need to be further confirmed
25	ABL1	rs1778896	4.87	6.79786e-05	need to be further confirmed
25	ABL1	rs876440	4.92	9.83221e-06	need to be further confirmed
25	ABL1	rs13283161	4.97	3.16263e-05	need to be further confirmed
25	ABL1	rs306772	5.13	7.65081e-06	need to be further confirmed
25	ABL1	rs942152	5.17	3.98816e-06	need to be further confirmed
25	ABL1	rs7022212	5.27	4.55009e-05	need to be further confirmed
25	ABL1	rs4448339	5.33	3.7009e-06	need to be further confirmed
25	ABL1	rs1001742	5.39	6.38489e-05	need to be further confirmed
25	ABL1	rs7026551	5.97	2.95427e-06	need to be further confirmed
25	ABL1	rs306777	6.05	1.51537e-05	need to be further confirmed
25	ABL1	rs4838152	6.93	9.75916e-07	need to be further confirmed
25	ABL1	rs888229	7.74	7.76139e-07	need to be further confirmed
25	ABL1	rs10985073	8.87	8.04155e-08	need to be further confirmed
25	ABL1	rs13290443	9.54	8.65512e-08	need to be further confirmed
25	ABL1	rs10760130	9.88	2.81682e-08	need to be further confirmed
25	ABL1	rs1953126	10.23	2.28446e-08	need to be further confirmed
25	ABL1	rs881375	10.34	2.06962e-08	need to be further confirmed
25	ABL1	rs3761847	10.66	1.29893e-08	need to be further confirmed
25	ABL1	rs2769145	10.97	4.39997e-08	need to be further confirmed
25	ABL1	rs16929545	11.09	2.40575e-08	need to be further confirmed
25	ABL1	rs4837100	11.18	2.49055e-08	need to be further confirmed
25	ABL1	rs2900180	11.61	5.59374e-09	need to be further confirmed
25	ABL1	rs472207	13.84	7.4372e-10	need to be further confirmed
25	ABL1	rs3808810	15.3	3.68004e-09	need to be further confirmed
25	ABL1	rs1888288	16.1	1.02202e-10	need to be further confirmed
25	ABL1	rs1049927	16.84	1.20507e-09	need to be further confirmed
25	ABL1	rs12353357	17.27	7.00574e-08	need to be further confirmed
25	ABL1	rs7023375	18.01	1.70002e-11	need to be further confirmed
25	ABL1	rs7853006	20.53	1.9692e-12	need to be further confirmed
25	ABL1	rs10081637	21.13	3.38033e-10	need to be further confirmed
25	ABL1	rs12380341	28.9	3.9968e-15	need to be further confirmed
25	ABL1	rs7862785	34.86	0	need to be further confirmed
25	ABL1	rs872863	35.78	6.66134e-16	need to be further confirmed
87	ACTN1	rs1209138	0.01	0.000985626	need to be further confirmed
87	ACTN1	rs3783796	0.01	0.06	need to be further confirmed
87	ACTN1	rs3825597	0.01	0.11	need to be further confirmed
87	ACTN1	rs1188069	0.02	0.00152666	need to be further confirmed
87	ACTN1	rs12881815	0.02	0.01	need to be further confirmed
87	ACTN1	rs17098542	0.03	0.0027496	need to be further confirmed
87	ACTN1	rs8007536	0.04	0.00286319	need to be further confirmed
87	ACTN1	rs7152903	0.04	0.02	need to be further confirmed
87	ACTN1	rs1815619	0.05	0.00447561	need to be further confirmed
87	ACTN1	rs2029981	0.06	0.00461288	need to be further confirmed
87	ACTN1	rs2029980	0.06	0.00461288	need to be further confirmed
87	ACTN1	rs17090708	0.06	0.00645447	need to be further confirmed
87	ACTN1	rs12590186	0.08	0.01	need to be further confirmed
87	ACTN1	rs6572640	0.1	0.00146256	need to be further confirmed
87	ACTN1	rs1950902	0.1	0.00188429	need to be further confirmed
87	ACTN1	rs11847633	0.11	0.08	need to be further confirmed
87	ACTN1	rs10141580	0.11	0.08	need to be further confirmed
87	ACTN1	rs7154518	0.11	0.13	need to be further confirmed
87	ACTN1	rs7160731	0.12	0.01	need to be further confirmed
87	ACTN1	rs10145210	0.13	0.00101766	need to be further confirmed
87	ACTN1	rs6573332	0.13	0.05	need to be further confirmed
87	ACTN1	rs7160284	0.14	0.00231251	need to be further confirmed
87	ACTN1	rs7141727	0.14	0.00961089	need to be further confirmed
87	ACTN1	rs6572622	0.14	0.18	need to be further confirmed
87	ACTN1	rs8013464	0.15	0.000865144	need to be further confirmed
87	ACTN1	rs1953738	0.15	0.00092722	need to be further confirmed
87	ACTN1	rs7154732	0.16	0.00781762	need to be further confirmed
87	ACTN1	rs1254564	0.16	0.1	need to be further confirmed
87	ACTN1	rs8018895	0.17	0.24	need to be further confirmed
87	ACTN1	rs8013856	0.17	0.24	need to be further confirmed
87	ACTN1	rs8013190	0.17	0.24	need to be further confirmed
87	ACTN1	rs8007821	0.17	0.24	need to be further confirmed
87	ACTN1	rs7158220	0.17	0.24	need to be further confirmed
87	ACTN1	rs17127675	0.17	0.24	need to be further confirmed
87	ACTN1	rs17124125	0.17	0.24	need to be further confirmed
87	ACTN1	rs17098630	0.17	0.24	need to be further confirmed
87	ACTN1	rs2898816	0.2	0.00194955	need to be further confirmed
87	ACTN1	rs3813410	0.21	0.00596	need to be further confirmed
87	ACTN1	rs4898978	0.22	0.00216012	need to be further confirmed
87	ACTN1	rs17100226	0.23	0.00466693	need to be further confirmed
87	ACTN1	rs2104718	0.25	0.00103795	need to be further confirmed
87	ACTN1	rs1189807	0.25	0.00503617	need to be further confirmed
87	ACTN1	rs17708795	0.25	0.04	need to be further confirmed
87	ACTN1	rs4902563	0.25	0.13	need to be further confirmed
87	ACTN1	rs2882774	0.25	0.13	need to be further confirmed
87	ACTN1	rs10083494	0.25	0.13	need to be further confirmed
87	ACTN1	rs12433730	0.27	0.00822517	need to be further confirmed
87	ACTN1	rs7143686	0.27	0.01	need to be further confirmed
87	ACTN1	rs12588834	0.28	0.03	need to be further confirmed
87	ACTN1	rs1152471	0.29	0.00243317	need to be further confirmed
87	ACTN1	rs7159462	0.29	0.00443406	need to be further confirmed
87	ACTN1	rs11626645	0.3	0.000902081	need to be further confirmed
87	ACTN1	rs6573206	0.32	0.00117956	need to be further confirmed
87	ACTN1	rs7144352	0.32	0.06	need to be further confirmed
87	ACTN1	rs2245442	0.37	0.00206989	need to be further confirmed
87	ACTN1	rs698027	0.38	0.00110326	need to be further confirmed
87	ACTN1	rs1957757	0.38	0.00303529	need to be further confirmed
87	ACTN1	rs1088682	0.39	0.00201497	need to be further confirmed
87	ACTN1	rs8021889	0.41	0.00150954	need to be further confirmed
87	ACTN1	rs17122693	0.41	0.00193103	need to be further confirmed
87	ACTN1	rs4901764	0.44	0.0028749	need to be further confirmed
87	ACTN1	rs1253171	0.48	0.00622231	need to be further confirmed
87	ACTN1	rs10873192	0.49	0.00143229	need to be further confirmed
87	ACTN1	rs10483752	0.52	0.00325054	need to be further confirmed
87	ACTN1	rs1028973	0.54	0.00184419	need to be further confirmed
87	ACTN1	rs4151402	0.55	0.00758223	need to be further confirmed
87	ACTN1	rs735714	0.57	0.00253566	need to be further confirmed
87	ACTN1	rs1151578	0.58	0.04	need to be further confirmed
87	ACTN1	rs8017607	0.6	0.08	need to be further confirmed
87	ACTN1	rs6573161	0.61	0.03	need to be further confirmed
87	ACTN1	rs3759666	0.62	0.04	need to be further confirmed
87	ACTN1	rs10483774	0.62	0.09	need to be further confirmed
87	ACTN1	rs3935480	0.63	0.00230285	need to be further confirmed
87	ACTN1	rs4301946	0.63	0.09	need to be further confirmed
87	ACTN1	rs1152521	0.63	0.09	need to be further confirmed
87	ACTN1	rs732602	0.64	0.000807475	need to be further confirmed
87	ACTN1	rs1959316	0.66	0.000479002	need to be further confirmed
87	ACTN1	rs17718580	0.71	0.00212067	need to be further confirmed
87	ACTN1	rs1427327	0.71	0.00783017	need to be further confirmed
87	ACTN1	rs10459518	0.72	0.00116824	need to be further confirmed
87	ACTN1	rs10147129	0.74	0.05	need to be further confirmed
87	ACTN1	rs10140733	0.74	0.05	need to be further confirmed
87	ACTN1	rs11848477	0.75	0.05	need to be further confirmed
87	ACTN1	rs11847020	0.76	0.00462884	need to be further confirmed
87	ACTN1	rs210332	0.85	0.000765135	need to be further confirmed
87	ACTN1	rs7143906	0.86	0.0018269	need to be further confirmed
87	ACTN1	rs4898957	0.94	0.00144163	need to be further confirmed
87	ACTN1	rs1319462	0.99	0.0007337	need to be further confirmed
87	ACTN1	rs1036979	1	0.00253841	need to be further confirmed
87	ACTN1	rs8008029	1.01	0.00245137	need to be further confirmed
87	ACTN1	rs10483749	1.05	0.00131451	need to be further confirmed
87	ACTN1	rs17126012	1.06	0.00188255	need to be further confirmed
87	ACTN1	rs2007064	1.09	0.03	need to be further confirmed
87	ACTN1	rs3783765	1.16	0.000712275	need to be further confirmed
87	ACTN1	rs3783762	1.26	0.000652346	need to be further confirmed
87	ACTN1	rs971394	1.27	0.00135242	need to be further confirmed
87	ACTN1	rs10483636	1.27	0.00383257	need to be further confirmed
87	ACTN1	rs12889986	1.32	0.000375409	need to be further confirmed
87	ACTN1	rs1693198	1.33	0.00363426	need to be further confirmed
87	ACTN1	rs2035444	1.43	0.02	need to be further confirmed
87	ACTN1	rs2859837	1.45	0.000276051	need to be further confirmed
87	ACTN1	rs7143970	1.46	0.02	need to be further confirmed
87	ACTN1	rs11848331	1.5	0.00150353	need to be further confirmed
87	ACTN1	rs6572929	1.51	0.00142769	need to be further confirmed
87	ACTN1	rs7143018	1.52	0.000646658	need to be further confirmed
87	ACTN1	rs11628731	1.56	0.000525617	need to be further confirmed
87	ACTN1	rs7151351	1.58	0.000553274	need to be further confirmed
87	ACTN1	rs11157815	1.66	0.00017711	need to be further confirmed
87	ACTN1	rs7155712	1.7	0.00816407	need to be further confirmed
87	ACTN1	rs17093032	1.73	0.01	need to be further confirmed
87	ACTN1	rs7156353	1.75	0.00120602	need to be further confirmed
87	ACTN1	rs698015	1.76	0.00015604	need to be further confirmed
87	ACTN1	rs17831760	1.8	0.00105021	need to be further confirmed
87	ACTN1	rs2033430	1.85	0.000294839	need to be further confirmed
87	ACTN1	rs7154006	1.93	0.00155563	need to be further confirmed
87	ACTN1	rs862146	2.06	0.000555253	need to be further confirmed
87	ACTN1	rs11158173	2.19	0.01	need to be further confirmed
87	ACTN1	rs17698769	2.28	0.000279488	need to be further confirmed
87	ACTN1	rs12897407	2.28	0.000422883	need to be further confirmed
87	ACTN1	rs12884010	2.32	9.43247e-05	need to be further confirmed
87	ACTN1	rs198256	2.36	0.000587701	need to be further confirmed
87	ACTN1	rs17101315	2.44	0.00093099	need to be further confirmed
87	ACTN1	rs2353244	2.55	0.000502192	need to be further confirmed
87	ACTN1	rs1889384	2.56	0.000121392	need to be further confirmed
87	ACTN1	rs1088675	2.67	0.000220835	need to be further confirmed
87	ACTN1	rs1314915	2.72	0.000165109	need to be further confirmed
87	ACTN1	rs710046	2.93	9.33665e-05	need to be further confirmed
87	ACTN1	rs868827	2.94	0.000203534	need to be further confirmed
87	ACTN1	rs11844065	3.09	0.00172897	need to be further confirmed
87	ACTN1	rs12435848	3.24	5.2171e-05	need to be further confirmed
87	ACTN1	rs1951795	3.45	4.17873e-05	need to be further confirmed
87	ACTN1	rs10143188	3.51	0.000108118	need to be further confirmed
87	ACTN1	rs2255959	3.86	0.000114827	need to be further confirmed
87	ACTN1	rs17093219	4.07	0.000135965	need to be further confirmed
87	ACTN1	rs1189816	4.09	0.000133695	need to be further confirmed
87	ACTN1	rs2065055	4.33	1.16124e-05	need to be further confirmed
87	ACTN1	rs8022761	4.92	1.30712e-05	need to be further confirmed
87	ACTN1	rs17126346	5.58	8.7491e-06	need to be further confirmed
87	ACTN1	rs2198347	6.12	2.58097e-06	need to be further confirmed
87	ACTN1	rs10129316	6.55	2.88674e-06	need to be further confirmed
87	ACTN1	rs12880745	7.65	7.17791e-07	need to be further confirmed
87	ACTN1	rs7148769	7.79	8.79003e-07	need to be further confirmed
87	ACTN1	rs7154452	13.45	1.43209e-09	need to be further confirmed
128	ADH5	rs7686209	0.121531	0.000811264	need to be further confirmed
128	ADH5	rs1567957	0.258579	0.00376225	need to be further confirmed
128	ADH5	rs10019259	0.309869	0.0045786	need to be further confirmed
128	ADH5	rs6838913	0.867548	0.000538819	need to be further confirmed
128	ADH5	rs1230194	1.70421	0.00154304	need to be further confirmed
208	AKT2	rs2960337	0.000418269	0.00289355	need to be further confirmed
208	AKT2	rs7255123	0.01	0.00163756	need to be further confirmed
208	AKT2	rs1030216	0.01	0.00299332	need to be further confirmed
208	AKT2	rs12151280	0.05	0.00180088	need to be further confirmed
208	AKT2	rs2891602	0.06	0.00585441	need to be further confirmed
208	AKT2	rs807491	0.08	0.00096034	need to be further confirmed
208	AKT2	rs3786916	0.08	0.00854134	need to be further confirmed
208	AKT2	rs10426955	0.1	0.00279676	need to be further confirmed
208	AKT2	rs752294	0.1	0.00561419	need to be further confirmed
208	AKT2	rs2301737	0.13	0.00159325	need to be further confirmed
208	AKT2	rs4806015	0.17	0.00198025	need to be further confirmed
208	AKT2	rs9630868	0.17	0.24	need to be further confirmed
208	AKT2	rs8113554	0.17	0.24	need to be further confirmed
208	AKT2	rs10414733	0.17	0.24	need to be further confirmed
208	AKT2	rs231228	0.2	0.00160022	need to be further confirmed
208	AKT2	rs752067	0.21	0.000940677	need to be further confirmed
208	AKT2	rs4807536	0.21	0.00694604	need to be further confirmed
208	AKT2	rs8107155	0.23	0.000848055	need to be further confirmed
208	AKT2	rs7251186	0.3	0.01	need to be further confirmed
208	AKT2	rs4805889	0.31	0.00679604	need to be further confirmed
208	AKT2	rs369298	0.36	0.000693078	need to be further confirmed
208	AKT2	rs887804	0.38	0.00162185	need to be further confirmed
208	AKT2	rs11667547	0.39	0.000778015	need to be further confirmed
208	AKT2	rs4378720	0.39	0.00479297	need to be further confirmed
208	AKT2	rs2288888	0.4	0.000679615	need to be further confirmed
208	AKT2	rs11672943	0.4	0.00118723	need to be further confirmed
208	AKT2	rs12609035	0.43	0.00163768	need to be further confirmed
208	AKT2	rs2290652	0.45	0.000748647	need to be further confirmed
208	AKT2	rs2278996	0.49	0.00146237	need to be further confirmed
208	AKT2	rs7250593	0.56	0.00717185	need to be further confirmed
208	AKT2	rs11083522	0.58	0.000796454	need to be further confirmed
208	AKT2	rs1270289	0.58	0.00810495	need to be further confirmed
208	AKT2	rs8103183	0.59	0.00796082	need to be further confirmed
208	AKT2	rs10418537	0.6	0.08	need to be further confirmed
208	AKT2	rs16967511	0.63	0.00334528	need to be further confirmed
208	AKT2	rs8105889	0.63	0.09	need to be further confirmed
208	AKT2	rs10410294	0.64	0.000528632	need to be further confirmed
208	AKT2	rs11672221	0.66	0.00981287	need to be further confirmed
208	AKT2	rs668893	0.68	0.00281614	need to be further confirmed
208	AKT2	rs11672523	0.85	0.00152781	need to be further confirmed
208	AKT2	rs7259736	0.88	0.000434867	need to be further confirmed
208	AKT2	rs10153449	0.89	0.00179864	need to be further confirmed
208	AKT2	rs1802029	0.97	0.01	need to be further confirmed
208	AKT2	rs7257109	0.98	0.00034633	need to be further confirmed
208	AKT2	rs673162	1.09	0.00196693	need to be further confirmed
208	AKT2	rs10415423	1.15	0.00153675	need to be further confirmed
208	AKT2	rs10419962	1.21	0.04	need to be further confirmed
208	AKT2	rs10419708	1.21	0.04	need to be further confirmed
208	AKT2	rs16966482	1.27	0.00160157	need to be further confirmed
208	AKT2	rs1270284	1.44	0.00322702	need to be further confirmed
208	AKT2	rs17304618	1.51	0.000270052	need to be further confirmed
208	AKT2	rs13960	1.65	0.000192002	need to be further confirmed
208	AKT2	rs1117941	1.65	0.000475388	need to be further confirmed
208	AKT2	rs989251	1.71	0.000162523	need to be further confirmed
208	AKT2	rs8112457	1.84	0.000141056	need to be further confirmed
208	AKT2	rs2291067	1.84	0.000367171	need to be further confirmed
208	AKT2	rs7255249	1.85	0.00192362	need to be further confirmed
208	AKT2	rs12608517	1.9	0.000152989	need to be further confirmed
208	AKT2	rs888995	2.1	0.000320366	need to be further confirmed
208	AKT2	rs814518	2.2	0.000113714	need to be further confirmed
208	AKT2	rs7253538	2.21	0.000298505	need to be further confirmed
208	AKT2	rs7257838	2.27	0.00171859	need to be further confirmed
208	AKT2	rs845428	2.55	0.000392066	need to be further confirmed
208	AKT2	rs2285745	2.56	6.88562e-05	need to be further confirmed
208	AKT2	rs276374	3.65	0.000110239	need to be further confirmed
208	AKT2	rs3108210	3.75	3.97725e-05	need to be further confirmed
208	AKT2	rs10420413	3.87	2.63491e-05	need to be further confirmed
208	AKT2	rs12973080	3.89	5.09948e-05	need to be further confirmed
208	AKT2	rs10416428	4.17	1.98164e-05	need to be further confirmed
208	AKT2	rs10409638	4.31	1.1831e-05	need to be further confirmed
208	AKT2	rs765746	4.36	3.50156e-05	need to be further confirmed
208	AKT2	rs2271842	4.96	1.33953e-05	need to be further confirmed
208	AKT2	rs2239914	5.2	3.93631e-06	need to be further confirmed
208	AKT2	rs439881	5.45	3.87774e-06	need to be further confirmed
208	AKT2	rs11882545	7.1	7.112e-07	need to be further confirmed
208	AKT2	rs2305797	7.64	4.75656e-07	need to be further confirmed
208	AKT2	rs1131620	7.98	2.51388e-07	need to be further confirmed
208	AKT2	rs4807578	7.98	3.19146e-07	need to be further confirmed
208	AKT2	rs7247678	9.46	1.38534e-07	need to be further confirmed
208	AKT2	rs752503	9.51	1.34103e-07	need to be further confirmed
208	AKT2	rs8112651	15.05	2.07018e-09	need to be further confirmed
208	AKT2	rs3810374	26.45	4.20242e-12	need to be further confirmed
208	AKT2	rs4919890	29.21	2.10942e-15	need to be further confirmed
331	BIRC4	rs5911638	0.00573718	0.00239557	20147446//PMC2688245//17671742//16881124//14998631//11433223//PMC1753739//11005210//10817564//
331	BIRC4	rs5958444	0.29	0.000986875	20147446//PMC2688245//17671742//16881124//14998631//11433223//PMC1753739//11005210//10817564//
331	BIRC4	rs7061257	0.38	0.00097123	20147446//PMC2688245//17671742//16881124//14998631//11433223//PMC1753739//11005210//10817564//
331	BIRC4	rs10521725	0.4	0.00116004	20147446//PMC2688245//17671742//16881124//14998631//11433223//PMC1753739//11005210//10817564//
331	BIRC4	rs16999118	0.42	0.05	20147446//PMC2688245//17671742//16881124//14998631//11433223//PMC1753739//11005210//10817564//
331	BIRC4	rs5979636	0.58	0.00106776	20147446//PMC2688245//17671742//16881124//14998631//11433223//PMC1753739//11005210//10817564//
331	BIRC4	rs2357252	0.64	0.000767651	20147446//PMC2688245//17671742//16881124//14998631//11433223//PMC1753739//11005210//10817564//
331	BIRC4	rs5911940	0.68	0.000561885	20147446//PMC2688245//17671742//16881124//14998631//11433223//PMC1753739//11005210//10817564//
331	BIRC4	rs5911832	1.07	0.000322758	20147446//PMC2688245//17671742//16881124//14998631//11433223//PMC1753739//11005210//10817564//
331	BIRC4	rs2744310	1.41	0.000521304	20147446//PMC2688245//17671742//16881124//14998631//11433223//PMC1753739//11005210//10817564//
387	RHOA	rs9864243	0.38	0.00107585	18981156//18975348//18203325//17203201//
387	RHOA	rs4955416	1.18	0.000451717	18981156//18975348//18203325//17203201//
552	AVPR1A	rs11175219	0.06	0.00371609	11268412//9629233//9569066
552	AVPR1A	rs3181298	0.17	0.23	11268412//9629233//9569066
552	AVPR1A	rs17100847	0.17	0.24	11268412//9629233//9569066
552	AVPR1A	rs11504162	0.17	0.24	11268412//9629233//9569066
552	AVPR1A	rs12229754	0.36	0.06	11268412//9629233//9569066
552	AVPR1A	rs17100009	0.63	0.09	11268412//9629233//9569066
552	AVPR1A	rs4763031	0.73	0.00594055	11268412//9629233//9569066
552	AVPR1A	rs10506538	0.77	0.00225101	11268412//9629233//9569066
552	AVPR1A	rs10161455	1.26	0.00403091	11268412//9629233//9569066
552	AVPR1A	rs3847906	1.26	0.00642874	11268412//9629233//9569066
552	AVPR1A	rs12305746	1.33	0.03	11268412//9629233//9569066
552	AVPR1A	rs11175209	1.75	0.000776956	11268412//9629233//9569066
552	AVPR1A	rs12422918	1.9	0.000490221	11268412//9629233//9569066
552	AVPR1A	rs11174954	2.17	0.00607762	11268412//9629233//9569066
552	AVPR1A	rs4149578	2.44	0.00041334	11268412//9629233//9569066
552	AVPR1A	rs7960270	2.46	0.000344601	11268412//9629233//9569066
552	AVPR1A	rs11174935	2.5	0.00398178	11268412//9629233//9569066
552	AVPR1A	rs11175239	2.53	8.73625e-05	11268412//9629233//9569066
552	AVPR1A	rs17100060	2.88	0.000217635	11268412//9629233//9569066
552	AVPR1A	rs2048272	2.93	0.000118839	11268412//9629233//9569066
552	AVPR1A	rs1827073	3.33	0.000135743	11268412//9629233//9569066
552	AVPR1A	rs9652019	4.15	5.95704e-05	11268412//9629233//9569066
613	BCR	rs5996555	1.49373	0.000760956	need to be further confirmed
613	BCR	rs1475930	3.20849	9.3762e-05	need to be further confirmed
629	CFB	rs542441	0.02	0.000946885	need to be further confirmed
629	CFB	rs4559081	0.02	0.00202996	need to be further confirmed
629	CFB	rs6935686	0.04	0.00167529	need to be further confirmed
629	CFB	rs652049	0.04	0.00206659	need to be further confirmed
629	CFB	rs241404	0.06	0.000933563	need to be further confirmed
629	CFB	rs6924102	0.15	0.000822911	need to be further confirmed
629	CFB	rs210131	0.15	0.00682164	need to be further confirmed
629	CFB	rs12191571	0.15	0.01	need to be further confirmed
629	CFB	rs7774407	0.16	0.000958104	need to be further confirmed
629	CFB	rs9277565	0.16	0.00179067	need to be further confirmed
629	CFB	rs7748483	0.16	0.01	need to be further confirmed
629	CFB	rs9296057	0.17	0.00471158	need to be further confirmed
629	CFB	rs9461868	0.17	0.24	need to be further confirmed
629	CFB	rs2296748	0.18	0.000848266	need to be further confirmed
629	CFB	rs805262	0.19	0.000749382	need to be further confirmed
629	CFB	rs3129274	0.23	0.000897662	need to be further confirmed
629	CFB	rs1535950	0.27	0.000790696	need to be further confirmed
629	CFB	rs3130922	0.28	0.000898234	need to be further confirmed
629	CFB	rs3128982	0.34	0.00080509	need to be further confirmed
629	CFB	rs4947338	0.35	0.04	need to be further confirmed
629	CFB	rs9277912	0.39	0.0012302	need to be further confirmed
629	CFB	rs1052486	0.41	0.00063037	need to be further confirmed
629	CFB	rs68191	0.43	0.00348352	need to be further confirmed
629	CFB	rs729424	0.44	0.00093847	need to be further confirmed
629	CFB	rs805294	0.46	0.000723323	need to be further confirmed
629	CFB	rs4713693	0.51	0.000539294	need to be further confirmed
629	CFB	rs2071540	0.52	0.000600432	need to be further confirmed
629	CFB	rs442745	0.52	0.000600968	need to be further confirmed
629	CFB	rs2071473	0.59	0.00052196	need to be further confirmed
629	CFB	rs1883414	0.6	0.000685318	need to be further confirmed
629	CFB	rs2299851	0.65	0.00228462	need to be further confirmed
629	CFB	rs594223	0.7	0.00139497	need to be further confirmed
629	CFB	rs1077393	0.71	0.000425928	need to be further confirmed
629	CFB	rs1536500	0.74	0.000930277	need to be further confirmed
629	CFB	rs11963725	0.75	0.05	need to be further confirmed
629	CFB	rs2395399	0.78	0.000637126	need to be further confirmed
629	CFB	rs3957165	0.78	0.000892554	need to be further confirmed
629	CFB	rs6457738	0.79	0.000418109	need to be further confirmed
629	CFB	rs513349	0.96	0.000338192	need to be further confirmed
629	CFB	rs2856997	0.98	0.000314908	need to be further confirmed
629	CFB	rs3806109	1.06	0.000333043	need to be further confirmed
629	CFB	rs9380376	1.12	0.000338189	need to be further confirmed
629	CFB	rs3130237	1.12	0.000804946	need to be further confirmed
629	CFB	rs9296068	1.15	0.000348653	need to be further confirmed
629	CFB	rs2509217	1.24	0.00486887	need to be further confirmed
629	CFB	rs6901221	1.31	0.000653909	need to be further confirmed
629	CFB	rs480092	1.34	0.000572671	need to be further confirmed
629	CFB	rs9501975	1.35	0.0020615	need to be further confirmed
629	CFB	rs714289	1.37	0.00205082	need to be further confirmed
629	CFB	rs2073048	1.46	0.00069017	need to be further confirmed
629	CFB	rs210139	1.49	0.000189239	need to be further confirmed
629	CFB	rs557559	1.49	0.01	need to be further confirmed
629	CFB	rs3828903	1.57	0.000209778	need to be further confirmed
629	CFB	rs9276310	1.57	0.000766643	need to be further confirmed
629	CFB	rs7770048	1.6	0.000592813	need to be further confirmed
629	CFB	rs565876	1.64	0.000173816	need to be further confirmed
629	CFB	rs12523795	1.67	0.00396972	need to be further confirmed
629	CFB	rs11908	1.71	0.000161243	need to be further confirmed
629	CFB	rs16871297	1.71	0.00653809	need to be further confirmed
629	CFB	rs4259245	1.74	0.000153792	need to be further confirmed
629	CFB	rs9276722	1.77	0.00151816	need to be further confirmed
629	CFB	rs10484566	1.78	0.0009631	need to be further confirmed
629	CFB	rs6457740	1.81	0.00020829	need to be further confirmed
629	CFB	rs3130192	1.84	0.000503616	need to be further confirmed
629	CFB	rs2763979	1.87	0.00016802	need to be further confirmed
629	CFB	rs12665745	1.89	0.000309142	need to be further confirmed
629	CFB	rs9348876	1.92	0.00132734	need to be further confirmed
629	CFB	rs2797307	2.03	0.00208475	need to be further confirmed
629	CFB	rs3131379	2.05	0.000793231	need to be further confirmed
629	CFB	rs558702	2.06	0.000798494	need to be further confirmed
629	CFB	rs13192471	2.12	0.000269969	need to be further confirmed
629	CFB	rs9368758	2.13	0.00108241	need to be further confirmed
629	CFB	rs9380343	2.13	0.00205283	need to be further confirmed
629	CFB	rs2269346	2.24	0.000962733	need to be further confirmed
629	CFB	rs6457730	2.28	0.00416125	need to be further confirmed
629	CFB	rs3763342	2.4	0.000226115	need to be further confirmed
629	CFB	rs2282851	2.42	8.26901e-05	need to be further confirmed
629	CFB	rs2239839	2.43	8.26873e-05	need to be further confirmed
629	CFB	rs2596472	2.44	0.000119962	need to be further confirmed
629	CFB	rs241424	2.45	7.89681e-05	need to be further confirmed
629	CFB	rs394657	2.45	7.96817e-05	need to be further confirmed
629	CFB	rs3130014	2.51	8.62523e-05	need to be further confirmed
629	CFB	rs10947460	2.51	0.000127224	need to be further confirmed
629	CFB	rs1044429	2.52	0.00020569	need to be further confirmed
629	CFB	rs991760	2.59	0.000361327	need to be further confirmed
629	CFB	rs3130276	2.61	6.16797e-05	need to be further confirmed
629	CFB	rs2296341	2.63	0.000126646	need to be further confirmed
629	CFB	rs4413654	2.66	9.38319e-05	need to be further confirmed
629	CFB	rs3828886	2.69	9.49431e-05	need to be further confirmed
629	CFB	rs13199787	2.82	4.48815e-05	need to be further confirmed
629	CFB	rs2256594	2.84	8.7706e-05	need to be further confirmed
629	CFB	rs194682	2.85	5.23956e-05	need to be further confirmed
629	CFB	rs7774197	2.85	0.000370007	need to be further confirmed
629	CFB	rs211456	3	4.26526e-05	need to be further confirmed
629	CFB	rs620202	3	5.11129e-05	need to be further confirmed
629	CFB	rs439205	3	7.61155e-05	need to be further confirmed
629	CFB	rs2516399	3.01	0.000237626	need to be further confirmed
629	CFB	rs3117582	3.05	0.000274208	need to be further confirmed
629	CFB	rs4151672	3.08	0.000382292	need to be further confirmed
629	CFB	rs2269426	3.12	3.51583e-05	need to be further confirmed
629	CFB	rs408359	3.15	0.000312443	need to be further confirmed
629	CFB	rs2296337	3.24	4.04695e-05	need to be further confirmed
629	CFB	rs719653	3.26	4.05815e-05	need to be further confirmed
629	CFB	rs3132453	3.3	0.000320883	need to be further confirmed
629	CFB	rs154973	3.34	0.000149615	need to be further confirmed
629	CFB	rs4713610	3.44	5.17276e-05	need to be further confirmed
629	CFB	rs660550	3.5	2.93139e-05	need to be further confirmed
629	CFB	rs2242665	3.51	2.90527e-05	need to be further confirmed
629	CFB	rs169496	3.52	0.000173236	need to be further confirmed
629	CFB	rs434841	3.6	3.97362e-05	need to be further confirmed
629	CFB	rs2296343	3.64	2.6249e-05	need to be further confirmed
629	CFB	rs456261	3.65	1.88726e-05	need to be further confirmed
629	CFB	rs181997	3.65	2.5077e-05	need to be further confirmed
629	CFB	rs9276291	3.66	2.94582e-05	need to be further confirmed
629	CFB	rs404860	3.67	3.53114e-05	need to be further confirmed
629	CFB	rs213194	3.71	2.48462e-05	need to be further confirmed
629	CFB	rs644827	3.76	2.23698e-05	need to be further confirmed
629	CFB	rs1002985	3.83	0.00019518	need to be further confirmed
629	CFB	rs4959825	3.88	2.19865e-05	need to be further confirmed
629	CFB	rs206762	3.94	1.39707e-05	need to be further confirmed
629	CFB	rs12333245	3.95	0.000112073	need to be further confirmed
629	CFB	rs3093998	4	1.64368e-05	need to be further confirmed
629	CFB	rs2247385	4.02	1.44181e-05	need to be further confirmed
629	CFB	rs422951	4.05	1.28359e-05	need to be further confirmed
629	CFB	rs3128917	4.08	2.10931e-05	need to be further confirmed
629	CFB	rs9276615	4.13	1.67225e-05	need to be further confirmed
629	CFB	rs1270942	4.13	0.000147233	need to be further confirmed
629	CFB	rs455567	4.17	1.1438e-05	need to be further confirmed
629	CFB	rs11752643	4.18	0.000416719	need to be further confirmed
629	CFB	rs3117222	4.25	1.76102e-05	need to be further confirmed
629	CFB	rs204899	4.25	8.40037e-05	need to be further confirmed
629	CFB	rs2844484	4.31	1.13623e-05	need to be further confirmed
629	CFB	rs2844479	4.35	1.05679e-05	need to be further confirmed
629	CFB	rs6919321	4.42	9.78349e-06	need to be further confirmed
629	CFB	rs3818528	4.56	9.06916e-06	need to be further confirmed
629	CFB	rs2281388	4.58	0.000396896	need to be further confirmed
629	CFB	rs9378200	4.61	8.60896e-05	need to be further confirmed
629	CFB	rs3130100	4.66	6.76204e-06	need to be further confirmed
629	CFB	rs2516390	4.68	7.74381e-06	need to be further confirmed
629	CFB	rs6906662	4.78	0.00011528	need to be further confirmed
629	CFB	rs928815	4.82	6.72274e-06	need to be further confirmed
629	CFB	rs3117324	4.84	6.04235e-06	need to be further confirmed
629	CFB	rs3129269	4.87	7.06494e-06	need to be further confirmed
629	CFB	rs389884	4.97	6.81186e-05	need to be further confirmed
629	CFB	rs6457713	4.99	3.19877e-05	need to be further confirmed
629	CFB	rs555007	5.01	4.76035e-05	need to be further confirmed
629	CFB	rs13195441	5.05	5.41827e-06	need to be further confirmed
629	CFB	rs2855425	5.07	5.59613e-06	need to be further confirmed
629	CFB	rs2621330	5.07	0.000207771	need to be further confirmed
629	CFB	rs2228397	5.09	8.87633e-06	need to be further confirmed
629	CFB	rs2246986	5.15	2.82462e-05	need to be further confirmed
629	CFB	rs9394169	5.19	3.80316e-06	need to be further confirmed
629	CFB	rs154981	5.23	4.20386e-06	need to be further confirmed
629	CFB	rs7756516	5.25	3.5638e-06	need to be further confirmed
629	CFB	rs9357152	5.3	3.94549e-06	need to be further confirmed
629	CFB	rs2267647	5.3	4.80622e-06	need to be further confirmed
629	CFB	rs2966	5.32	3.14486e-06	need to be further confirmed
629	CFB	rs10807113	5.33	3.24442e-06	need to be further confirmed
629	CFB	rs3130267	5.33	3.2758e-06	need to be further confirmed
629	CFB	rs151719	5.34	7.5309e-06	need to be further confirmed
629	CFB	rs3104405	5.41	5.19583e-06	need to be further confirmed
629	CFB	rs1015166	5.47	3.50029e-06	need to be further confirmed
629	CFB	rs2581	5.53	2.80266e-06	need to be further confirmed
629	CFB	rs532385	5.56	1.68531e-05	need to be further confirmed
629	CFB	rs2855812	5.57	4.19771e-06	need to be further confirmed
629	CFB	rs986475	5.73	1.45296e-05	need to be further confirmed
629	CFB	rs213207	5.77	2.01386e-06	need to be further confirmed
629	CFB	rs396090	5.85	1.92929e-06	need to be further confirmed
629	CFB	rs154978	5.92	2.12764e-06	need to be further confirmed
629	CFB	rs448733	6.1	3.71717e-05	need to be further confirmed
629	CFB	rs4713668	6.13	1.3455e-06	need to be further confirmed
629	CFB	rs6531	6.26	1.4453e-06	need to be further confirmed
629	CFB	rs4151664	6.35	1.78496e-05	need to be further confirmed
629	CFB	rs2857596	6.37	2.18913e-06	need to be further confirmed
629	CFB	rs805267	6.43	2.20652e-05	need to be further confirmed
629	CFB	rs4713711	6.49	1.69871e-06	need to be further confirmed
629	CFB	rs241425	6.54	1.2839e-06	need to be further confirmed
629	CFB	rs7356880	6.59	2.403e-05	need to be further confirmed
629	CFB	rs429916	6.6	8.50182e-06	need to be further confirmed
629	CFB	rs2395300	6.64	1.06494e-06	need to be further confirmed
629	CFB	rs213220	6.68	7.75432e-07	need to be further confirmed
629	CFB	rs9469357	6.68	2.45807e-05	need to be further confirmed
629	CFB	rs4713654	6.69	1.1156e-06	need to be further confirmed
629	CFB	rs1480380	6.69	5.94673e-06	need to be further confirmed
629	CFB	rs9391858	6.74	1.92579e-06	need to be further confirmed
629	CFB	rs213199	6.77	8.81263e-07	need to be further confirmed
629	CFB	rs2260000	6.79	7.88862e-07	need to be further confirmed
629	CFB	rs12660382	6.79	1.69178e-06	need to be further confirmed
629	CFB	rs9461799	6.87	6.57189e-07	need to be further confirmed
629	CFB	rs12177980	6.88	6.54251e-07	need to be further confirmed
629	CFB	rs2859099	6.9	0.000100484	need to be further confirmed
629	CFB	rs4304152	6.97	5.88762e-07	need to be further confirmed
629	CFB	rs2858332	7	6.68796e-07	need to be further confirmed
629	CFB	rs2281829	7.01	5.49982e-07	need to be further confirmed
629	CFB	rs1547669	7.08	4.99189e-07	need to be further confirmed
629	CFB	rs10484561	7.09	1.00414e-06	need to be further confirmed
629	CFB	rs4713653	7.1	7.05288e-07	need to be further confirmed
629	CFB	rs6916921	7.1	3.58691e-06	need to be further confirmed
629	CFB	rs3129727	7.11	3.60177e-05	need to be further confirmed
629	CFB	rs4711338	7.14	4.77942e-07	need to be further confirmed
629	CFB	rs805272	7.17	1.17934e-05	need to be further confirmed
629	CFB	rs381218	7.26	6.06798e-07	need to be further confirmed
629	CFB	rs387608	7.28	2.68354e-06	need to be further confirmed
629	CFB	rs3892710	7.29	1.00015e-06	need to be further confirmed
629	CFB	rs454212	7.36	2.48999e-06	need to be further confirmed
629	CFB	rs9267532	7.42	5.33484e-06	need to be further confirmed
629	CFB	rs9276162	7.5	5.18357e-07	need to be further confirmed
629	CFB	rs9380374	7.51	4.81618e-07	need to be further confirmed
629	CFB	rs406936	7.52	2.09616e-06	need to be further confirmed
629	CFB	rs9277554	7.54	5.23063e-07	need to be further confirmed
629	CFB	rs3749953	7.65	8.89856e-07	need to be further confirmed
629	CFB	rs365066	7.66	3.14203e-07	need to be further confirmed
629	CFB	rs3130050	7.71	1.27821e-06	need to be further confirmed
629	CFB	rs2857210	7.76	3.76107e-07	need to be further confirmed
629	CFB	rs3749946	7.96	1.82428e-06	need to be further confirmed
629	CFB	rs416622	8.03	2.55343e-07	need to be further confirmed
629	CFB	rs622917	8.13	1.76933e-07	need to be further confirmed
629	CFB	rs3117583	8.27	5.71379e-07	need to be further confirmed
629	CFB	rs10947435	8.31	1.41902e-07	need to be further confirmed
629	CFB	rs9267522	8.33	5.35221e-07	need to be further confirmed
629	CFB	rs9267658	8.34	7.93232e-07	need to be further confirmed
629	CFB	rs12210887	8.38	2.96014e-06	need to be further confirmed
629	CFB	rs211452	8.42	1.52902e-07	need to be further confirmed
629	CFB	rs9469583	8.44	1.29205e-07	need to be further confirmed
629	CFB	rs7755596	8.46	1.8685e-07	need to be further confirmed
629	CFB	rs12663103	8.48	2.54546e-06	need to be further confirmed
629	CFB	rs2239705	8.52	5.19779e-07	need to be further confirmed
629	CFB	rs2256965	8.55	1.51737e-07	need to be further confirmed
629	CFB	rs7773694	8.55	1.76298e-07	need to be further confirmed
629	CFB	rs3130618	8.58	4.11946e-07	need to be further confirmed
629	CFB	rs3115663	8.58	4.11946e-07	need to be further confirmed
629	CFB	rs2071277	8.61	1.31072e-07	need to be further confirmed
629	CFB	rs438999	8.66	1.18518e-06	need to be further confirmed
629	CFB	rs17576984	8.67	1.42748e-06	need to be further confirmed
629	CFB	rs2269429	8.69	1.22004e-06	need to be further confirmed
629	CFB	rs2274459	8.77	3.33183e-07	need to be further confirmed
629	CFB	rs9277535	8.85	1.70587e-07	need to be further confirmed
629	CFB	rs3130048	8.9	2.04436e-07	need to be further confirmed
629	CFB	rs2267644	8.92	6.95227e-07	need to be further confirmed
629	CFB	rs2854050	8.97	3.97791e-07	need to be further confirmed
629	CFB	rs2523467	9	1.11701e-07	need to be further confirmed
629	CFB	rs2071543	9.19	1.35263e-07	need to be further confirmed
629	CFB	rs206015	9.35	1.22824e-07	need to be further confirmed
629	CFB	rs421446	9.36	9.47065e-08	need to be further confirmed
629	CFB	rs9277341	9.39	8.08076e-08	need to be further confirmed
629	CFB	rs3749952	9.39	1.70508e-06	need to be further confirmed
629	CFB	rs241409	9.7	1.15942e-07	need to be further confirmed
629	CFB	rs1704996	9.76	1.87284e-07	need to be further confirmed
629	CFB	rs2071596	9.87	6.20058e-08	need to be further confirmed
629	CFB	rs986521	9.94	3.86868e-08	need to be further confirmed
629	CFB	rs550605	9.94	3.10706e-07	need to be further confirmed
629	CFB	rs9267665	9.99	7.60613e-07	need to be further confirmed
629	CFB	rs3130617	10.02	5.54139e-08	need to be further confirmed
629	CFB	rs2516440	10.2	3.79764e-08	need to be further confirmed
629	CFB	rs10947427	10.23	4.14714e-08	need to be further confirmed
629	CFB	rs498114	10.23	6.77464e-08	need to be further confirmed
629	CFB	rs9277052	10.25	5.13779e-08	need to be further confirmed
629	CFB	rs6929796	10.35	3.70021e-08	need to be further confirmed
629	CFB	rs172274	10.41	2.17484e-08	need to be further confirmed
629	CFB	rs2856683	10.78	1.49715e-08	need to be further confirmed
629	CFB	rs9267649	11.01	5.43624e-08	need to be further confirmed
629	CFB	rs2227956	11.05	4.84318e-08	need to be further confirmed
629	CFB	rs987870	11.05	6.0692e-08	need to be further confirmed
629	CFB	rs211455	11.13	1.13755e-08	need to be further confirmed
629	CFB	rs541862	11.14	1.07808e-07	need to be further confirmed
629	CFB	rs3104402	11.15	1.13658e-07	need to be further confirmed
629	CFB	rs185819	11.2	9.63364e-09	need to be further confirmed
629	CFB	rs652888	11.27	5.12144e-08	need to be further confirmed
629	CFB	rs7762279	11.31	9.34806e-08	need to be further confirmed
629	CFB	rs2076537	11.43	1.19659e-08	need to be further confirmed
629	CFB	rs7775397	11.45	2.11679e-07	need to be further confirmed
629	CFB	rs2596480	11.46	7.06412e-08	need to be further confirmed
629	CFB	rs7774954	11.46	8.19535e-08	need to be further confirmed
629	CFB	rs17422797	11.56	2.76695e-08	need to be further confirmed
629	CFB	rs1055569	11.67	8.67811e-09	need to be further confirmed
629	CFB	rs12198173	11.78	4.61252e-08	need to be further confirmed
629	CFB	rs2296328	11.83	9.11944e-09	need to be further confirmed
629	CFB	rs13199524	11.99	3.88972e-08	need to be further confirmed
629	CFB	rs9357155	12.05	7.20732e-09	need to be further confirmed
629	CFB	rs10484560	12.24	1.05538e-08	need to be further confirmed
629	CFB	rs9276472	12.26	3.80219e-08	need to be further confirmed
629	CFB	rs9276502	12.27	3.76012e-08	need to be further confirmed
629	CFB	rs549182	12.41	1.82278e-07	need to be further confirmed
629	CFB	rs241437	12.51	2.91453e-09	need to be further confirmed
629	CFB	rs9267546	12.71	1.66609e-08	need to be further confirmed
629	CFB	rs9268005	13	2.08861e-09	need to be further confirmed
629	CFB	rs3130215	13.02	1.25655e-09	need to be further confirmed
629	CFB	rs7755224	13.02	2.64028e-09	need to be further confirmed
629	CFB	rs11242834	13.02	1.23257e-08	need to be further confirmed
629	CFB	rs743862	13.08	2.45195e-09	need to be further confirmed
629	CFB	rs10947463	13.2	3.25885e-09	need to be further confirmed
629	CFB	rs2239800	13.28	1.63865e-08	need to be further confirmed
629	CFB	rs9275602	13.46	1.20673e-09	need to be further confirmed
629	CFB	rs241407	13.64	1.92428e-09	need to be further confirmed
629	CFB	rs499691	13.67	4.97889e-09	need to be further confirmed
629	CFB	rs9784758	13.75	2.73566e-09	need to be further confirmed
629	CFB	rs8192585	13.98	3.77385e-09	need to be further confirmed
629	CFB	rs3131296	14.23	5.06641e-09	need to be further confirmed
629	CFB	rs3132946	14.44	2.41598e-09	need to be further confirmed
629	CFB	rs3093662	14.46	5.67841e-09	need to be further confirmed
629	CFB	rs926070	14.65	3.65333e-10	need to be further confirmed
629	CFB	rs3129962	14.73	8.14985e-09	need to be further confirmed
629	CFB	rs1794282	14.83	5.77143e-09	need to be further confirmed
629	CFB	rs3134954	14.94	9.95884e-10	need to be further confirmed
629	CFB	rs3104398	15.7	2.23261e-09	need to be further confirmed
629	CFB	rs1266071	15.71	1.94695e-10	need to be further confirmed
629	CFB	rs3763305	15.85	3.09878e-10	need to be further confirmed
629	CFB	rs2647044	15.93	4.50381e-10	need to be further confirmed
629	CFB	rs2244839	16	1.44493e-10	need to be further confirmed
629	CFB	rs7758736	16.13	2.6955e-10	need to be further confirmed
629	CFB	rs1265761	16.25	1.64214e-09	need to be further confirmed
629	CFB	rs3134943	17.09	2.0091e-10	need to be further confirmed
629	CFB	rs3077	17.25	7.84971e-11	need to be further confirmed
629	CFB	rs2301220	17.36	7.39795e-11	need to be further confirmed
629	CFB	rs479536	17.47	3.85842e-10	need to be further confirmed
629	CFB	rs2071800	17.5	7.42141e-11	need to be further confirmed
629	CFB	rs2395309	17.51	6.09032e-11	need to be further confirmed
629	CFB	rs2857107	17.54	1.7369e-10	need to be further confirmed
629	CFB	rs630379	17.65	5.8726e-11	need to be further confirmed
629	CFB	rs3134603	17.71	7.7609e-11	need to be further confirmed
629	CFB	rs1431399	17.73	4.99466e-11	need to be further confirmed
629	CFB	rs241436	17.81	7.60025e-12	need to be further confirmed
629	CFB	rs9469341	18.19	3.41253e-11	need to be further confirmed
629	CFB	rs2523674	18.26	6.54476e-12	need to be further confirmed
629	CFB	rs241427	18.82	8.85225e-12	need to be further confirmed
629	CFB	rs494620	18.94	4.44755e-12	need to be further confirmed
629	CFB	rs7767167	18.99	2.40028e-10	need to be further confirmed
629	CFB	rs3117035	19.02	5.75362e-12	need to be further confirmed
629	CFB	rs2858331	19.12	3.98492e-12	need to be further confirmed
629	CFB	rs3104404	19.67	5.79559e-12	need to be further confirmed
629	CFB	rs2187668	19.78	5.17699e-11	need to be further confirmed
629	CFB	rs659445	20	5.35161e-12	need to be further confirmed
629	CFB	rs535586	20.11	4.89198e-12	need to be further confirmed
629	CFB	rs12153855	20.21	1.61254e-11	need to be further confirmed
629	CFB	rs7383287	20.29	1.65764e-11	need to be further confirmed
629	CFB	rs9276435	20.48	5.47828e-12	need to be further confirmed
629	CFB	rs3130304	20.63	2.39075e-12	need to be further confirmed
629	CFB	rs1042663	20.67	1.64562e-11	need to be further confirmed
629	CFB	rs377763	20.69	2.18092e-12	need to be further confirmed
629	CFB	rs2071554	20.7	2.59504e-12	need to be further confirmed
629	CFB	rs3134940	20.78	2.38929e-11	need to be further confirmed
629	CFB	rs3134942	21.23	7.76545e-12	need to be further confirmed
629	CFB	rs3129939	21.39	4.48469e-11	need to be further confirmed
629	CFB	rs437179	21.41	1.15619e-12	need to be further confirmed
629	CFB	rs2269425	23.01	8.99281e-14	need to be further confirmed
629	CFB	rs498422	23.64	1.78468e-12	need to be further confirmed
629	CFB	rs389883	23.86	1.03029e-13	need to be further confirmed
629	CFB	rs1063355	24.08	3.56382e-14	need to be further confirmed
629	CFB	rs592229	24.51	2.05391e-14	need to be further confirmed
629	CFB	rs2844463	24.54	9.4369e-14	need to be further confirmed
629	CFB	rs2734335	24.66	2.66454e-14	need to be further confirmed
629	CFB	rs9500927	24.74	9.64784e-14	need to be further confirmed
629	CFB	rs3135353	24.91	2.15716e-13	need to be further confirmed
629	CFB	rs453779	24.94	1.36557e-14	need to be further confirmed
629	CFB	rs2242653	25.17	9.4369e-15	need to be further confirmed
629	CFB	rs3830041	25.2	2.75668e-13	need to be further confirmed
629	CFB	rs6457536	25.22	1.92402e-13	need to be further confirmed
629	CFB	rs3135034	25.35	1.0103e-14	need to be further confirmed
629	CFB	rs3819715	25.36	1.70974e-14	need to be further confirmed
629	CFB	rs9276831	26.7	9.68114e-14	need to be further confirmed
629	CFB	rs9267992	27.02	1.45439e-14	need to be further confirmed
629	CFB	rs2736428	27.13	9.99201e-16	need to be further confirmed
629	CFB	rs10947262	27.24	3.69704e-14	need to be further confirmed
629	CFB	rs570963	27.38	1.31006e-14	need to be further confirmed
629	CFB	rs4711348	27.66	2.22045e-15	need to be further confirmed
629	CFB	rs9275601	27.79	5.55112e-16	need to be further confirmed
629	CFB	rs204991	28.21	1.68754e-13	need to be further confirmed
629	CFB	rs6941112	28.82	1.11022e-16	need to be further confirmed
629	CFB	rs2269475	28.93	2.22045e-16	need to be further confirmed
629	CFB	rs2280800	29.13	2.22045e-16	need to be further confirmed
629	CFB	rs204990	29.77	2.90878e-14	need to be further confirmed
629	CFB	rs3130299	29.83	5.55112e-16	need to be further confirmed
629	CFB	rs3830076	30.33	1.11022e-16	need to be further confirmed
629	CFB	rs2075800	30.71	0	need to be further confirmed
629	CFB	rs6935269	30.95	1.22125e-15	need to be further confirmed
629	CFB	rs3115553	31.09	9.99201e-16	need to be further confirmed
629	CFB	rs3130340	31.31	8.88178e-16	need to be further confirmed
629	CFB	rs8111	31.52	0	need to be further confirmed
629	CFB	rs9501626	32	2.22045e-16	need to be further confirmed
629	CFB	rs1980493	32.08	6.66134e-16	need to be further confirmed
629	CFB	rs2858870	32.47	1.11022e-16	need to be further confirmed
629	CFB	rs9275686	32.5	1.11022e-16	need to be further confirmed
629	CFB	rs707939	32.52	0	need to be further confirmed
629	CFB	rs3134947	33.02	3.33067e-16	need to be further confirmed
629	CFB	rs375244	33.53	0	need to be further confirmed
629	CFB	rs7774434	33.8	0	need to be further confirmed
629	CFB	rs3134945	34.29	1.11022e-16	need to be further confirmed
629	CFB	rs9275659	34.38	0	need to be further confirmed
629	CFB	rs2395162	34.63	0	need to be further confirmed
629	CFB	rs3129860	34.7	0	need to be further confirmed
629	CFB	rs3129943	34.73	0	need to be further confirmed
629	CFB	rs9268530	34.95	0	need to be further confirmed
629	CFB	rs9267947	35.03	0	need to be further confirmed
629	CFB	rs2844509	35.27	0	need to be further confirmed
629	CFB	rs3129963	36.38	0	need to be further confirmed
629	CFB	rs9271366	36.61	0	need to be further confirmed
629	CFB	rs204994	36.85	1.11022e-16	need to be further confirmed
629	CFB	rs3129934	37.19	0	need to be further confirmed
629	CFB	rs2859078	38.42	0	need to be further confirmed
629	CFB	rs4151657	38.58	0	need to be further confirmed
629	CFB	rs3115573	38.76	0	need to be further confirmed
629	CFB	rs3130315	38.79	0	need to be further confirmed
629	CFB	rs2856705	39.08	0	need to be further confirmed
629	CFB	rs10484565	39.28	0	need to be further confirmed
629	CFB	rs3096697	39.58	0	need to be further confirmed
629	CFB	rs405875	40.27	0	need to be further confirmed
629	CFB	rs2858308	40.65	0	need to be further confirmed
629	CFB	rs213212	41.15	0	need to be further confirmed
629	CFB	rs7775228	41.16	0	need to be further confirmed
629	CFB	rs1003878	41.32	0	need to be further confirmed
629	CFB	rs2395150	42.82	0	need to be further confirmed
629	CFB	rs1265758	42.89	0	need to be further confirmed
629	CFB	rs2072633	45.33	0	need to be further confirmed
629	CFB	rs9275141	45.34	0	need to be further confirmed
629	CFB	rs2027856	45.39	0	need to be further confirmed
629	CFB	rs3096700	45.48	0	need to be further confirmed
629	CFB	rs404890	46.49	0	need to be further confirmed
629	CFB	rs2849015	46.96	0	need to be further confirmed
629	CFB	rs3873444	47.02	0	need to be further confirmed
629	CFB	rs9275698	49	0	need to be further confirmed
629	CFB	rs1265759	49.37	0	need to be further confirmed
629	CFB	rs2157051	50.97	0	need to be further confirmed
629	CFB	rs2239804	51.38	0	need to be further confirmed
629	CFB	rs2239689	52.27	0	need to be further confirmed
629	CFB	rs2071295	52.46	0	need to be further confirmed
629	CFB	rs3117099	52.65	0	need to be further confirmed
629	CFB	rs2050190	53.04	0	need to be further confirmed
629	CFB	rs2395182	53.88	0	need to be further confirmed
629	CFB	rs204999	54.1	0	need to be further confirmed
629	CFB	rs2261033	55.78	0	need to be further confirmed
629	CFB	rs382259	55.82	0	need to be further confirmed
629	CFB	rs2070600	59.1	0	need to be further confirmed
629	CFB	rs910049	59.9	0	need to be further confirmed
629	CFB	rs9275614	60.94	0	need to be further confirmed
629	CFB	rs3916765	61.33	0	need to be further confirmed
629	CFB	rs7765379	61.57	0	need to be further confirmed
629	CFB	rs3129890	65.14	0	need to be further confirmed
629	CFB	rs3117098	65.42	0	need to be further confirmed
629	CFB	rs3129941	65.76	0	need to be further confirmed
629	CFB	rs602875	66.35	0	need to be further confirmed
629	CFB	rs3130320	66.59	0	need to be further confirmed
629	CFB	rs3129763	70.57	0	need to be further confirmed
629	CFB	rs3819721	70.92	0	need to be further confirmed
629	CFB	rs3135363	71.62	0	need to be further confirmed
629	CFB	rs532098	71.95	0	need to be further confirmed
629	CFB	rs507778	73.41	0	need to be further confirmed
629	CFB	rs9267911	75.02	0	need to be further confirmed
629	CFB	rs3806156	78.49	0	need to be further confirmed
629	CFB	rs7745656	80.12	0	need to be further confirmed
629	CFB	rs9267873	85.36	0	need to be further confirmed
629	CFB	rs412657	88.12	0	need to be further confirmed
629	CFB	rs3135338	89.7	0	need to be further confirmed
629	CFB	rs9275328	90.71	0	need to be further confirmed
629	CFB	rs9268615	92.64	0	need to be further confirmed
629	CFB	rs9275312	93.23	0	need to be further confirmed
629	CFB	rs2395173	95.82	0	need to be further confirmed
629	CFB	rs547261	96.22	0	need to be further confirmed
629	CFB	rs9268368	96.69	0	need to be further confirmed
629	CFB	rs485774	96.9	0	need to be further confirmed
629	CFB	rs9405090	97.02	0	need to be further confirmed
629	CFB	rs9268384	97.29	0	need to be further confirmed
629	CFB	rs9368713	97.31	0	need to be further confirmed
629	CFB	rs9268132	97.45	0	need to be further confirmed
629	CFB	rs1033500	98.46	0	need to be further confirmed
629	CFB	rs3129882	98.7	0	need to be further confirmed
629	CFB	rs9268542	98.85	0	need to be further confirmed
629	CFB	rs9275371	99.06	0	need to be further confirmed
629	CFB	rs9275383	99.45	0	need to be further confirmed
629	CFB	rs9275184	99.57	0	need to be further confirmed
629	CFB	rs547077	100.78	0	need to be further confirmed
629	CFB	rs5000634	103.33	0	need to be further confirmed
629	CFB	rs9268528	103.47	0	need to be further confirmed
629	CFB	rs3129871	104.63	0	need to be further confirmed
629	CFB	rs9275408	105.62	0	need to be further confirmed
629	CFB	rs9275313	109.16	0	need to be further confirmed
629	CFB	rs6903608	112.47	0	need to be further confirmed
629	CFB	rs9275425	115.21	0	need to be further confirmed
629	CFB	rs3957148	115.4	0	need to be further confirmed
629	CFB	rs9275596	115.55	0	need to be further confirmed
629	CFB	rs2647012	116.78	0	need to be further confirmed
629	CFB	rs2856725	117.42	0	need to be further confirmed
629	CFB	rs9275439	117.86	0	need to be further confirmed
629	CFB	rs2858305	118.88	0	need to be further confirmed
629	CFB	rs2856717	118.88	0	need to be further confirmed
629	CFB	rs9275428	119.93	0	need to be further confirmed
629	CFB	rs9275407	120.08	0	need to be further confirmed
629	CFB	rs9275393	120.15	0	need to be further confirmed
629	CFB	rs9275427	120.6	0	need to be further confirmed
629	CFB	rs9275388	120.73	0	need to be further confirmed
629	CFB	rs9275406	120.79	0	need to be further confirmed
629	CFB	rs9275390	120.84	0	need to be further confirmed
629	CFB	rs9275374	120.84	0	need to be further confirmed
629	CFB	rs9275424	121	0	need to be further confirmed
629	CFB	rs9275418	121	0	need to be further confirmed
629	CFB	rs1980495	123.49	0	need to be further confirmed
629	CFB	rs3817963	123.55	0	need to be further confirmed
629	CFB	rs7192	125.32	0	need to be further confirmed
629	CFB	rs9275572	126.45	0	need to be further confirmed
629	CFB	rs9268832	129.89	0	need to be further confirmed
629	CFB	rs3793126	130.82	0	need to be further confirmed
629	CFB	rs9275555	132.95	0	need to be further confirmed
629	CFB	rs2395157	135.51	0	need to be further confirmed
629	CFB	rs9275595	136.19	0	need to be further confirmed
629	CFB	rs6932542	140.27	0	need to be further confirmed
629	CFB	rs2076530	140.39	0	need to be further confirmed
629	CFB	rs4424066	143.22	0	need to be further confirmed
629	CFB	rs3817973	144.52	0	need to be further confirmed
629	CFB	rs477515	148.61	0	need to be further confirmed
629	CFB	rs2516049	148.99	0	need to be further confirmed
629	CFB	rs2395185	152.22	0	need to be further confirmed
629	CFB	rs9271568	155.86	0	need to be further confirmed
629	CFB	rs9275224	194.6	0	need to be further confirmed
629	CFB	rs6457617	195.4	0	need to be further confirmed
629	CFB	rs3763309	204.4	0	need to be further confirmed
629	CFB	rs3763312	204.48	0	need to be further confirmed
629	CFB	rs2395163	215.17	0	need to be further confirmed
629	CFB	rs6910071	222.47	0	need to be further confirmed
629	CFB	rs660895	258.87	0	need to be further confirmed
629	CFB	rs2395175	267.37	0	need to be further confirmed
650	BMP2	rs817361	0.01	0.00316879	14558086//10724258//9703944//9484711
650	BMP2	rs6107904	0.14	0.00116857	14558086//10724258//9703944//9484711
650	BMP2	rs6011229	0.17	0.00190921	14558086//10724258//9703944//9484711
650	BMP2	rs8114010	0.17	0.24	14558086//10724258//9703944//9484711
650	BMP2	rs13041415	0.21	0.0013453	14558086//10724258//9703944//9484711
650	BMP2	rs6107882	0.25	0.00249333	14558086//10724258//9703944//9484711
650	BMP2	rs6107902	0.4	0.00087173	14558086//10724258//9703944//9484711
650	BMP2	rs2148815	1.59	0.000219194	14558086//10724258//9703944//9484711
650	BMP2	rs16993325	1.84	0.01	14558086//10724258//9703944//9484711
650	BMP2	rs2423214	2.56	6.72518e-05	14558086//10724258//9703944//9484711
650	BMP2	rs6062340	3.34	0.000216081	14558086//10724258//9703944//9484711
650	BMP2	rs6038661	3.41	7.53995e-05	14558086//10724258//9703944//9484711
650	BMP2	rs6038449	6.88	7.41446e-07	14558086//10724258//9703944//9484711
657	BMPR1A	rs12251655	0.00199833	0.00723037	18276742//18220768//19798028
657	BMPR1A	rs2505752	0.03	0.000979237	18276742//18220768//19798028
657	BMPR1A	rs2814317	0.05	0.00402065	18276742//18220768//19798028
657	BMPR1A	rs2114824	0.07	0.000925151	18276742//18220768//19798028
657	BMPR1A	rs11255711	0.09	0.0016191	18276742//18220768//19798028
657	BMPR1A	rs1408346	0.1	0.00096244	18276742//18220768//19798028
657	BMPR1A	rs12241147	0.14	0.01	18276742//18220768//19798028
657	BMPR1A	rs11186334	0.14	0.18	18276742//18220768//19798028
657	BMPR1A	rs17100713	0.15	0.08	18276742//18220768//19798028
657	BMPR1A	rs17105060	0.17	0.24	18276742//18220768//19798028
657	BMPR1A	rs7099000	0.19	0.00775813	18276742//18220768//19798028
657	BMPR1A	rs2949391	0.2	0.000984187	18276742//18220768//19798028
657	BMPR1A	rs10887873	0.22	0.000805847	18276742//18220768//19798028
657	BMPR1A	rs7072835	0.25	0.13	18276742//18220768//19798028
657	BMPR1A	rs11192502	0.28	0.00311516	18276742//18220768//19798028
657	BMPR1A	rs7096831	0.31	0.01	18276742//18220768//19798028
657	BMPR1A	rs11196077	0.32	0.00273612	18276742//18220768//19798028
657	BMPR1A	rs11199158	0.35	0.000738456	18276742//18220768//19798028
657	BMPR1A	rs6586019	0.36	0.00215733	18276742//18220768//19798028
657	BMPR1A	rs474974	0.43	0.000861273	18276742//18220768//19798028
657	BMPR1A	rs4934243	0.43	0.00336509	18276742//18220768//19798028
657	BMPR1A	rs7904334	0.48	0.00402216	18276742//18220768//19798028
657	BMPR1A	rs2483307	0.68	0.000476446	18276742//18220768//19798028
657	BMPR1A	rs12571862	0.86	0.03	18276742//18220768//19798028
657	BMPR1A	rs4038156	0.9	0.000369537	18276742//18220768//19798028
657	BMPR1A	rs1240400	0.93	0.00487703	18276742//18220768//19798028
657	BMPR1A	rs6586039	0.94	0.00511486	18276742//18220768//19798028
657	BMPR1A	rs12257021	0.95	0.05	18276742//18220768//19798028
657	BMPR1A	rs7895568	0.96	0.00848669	18276742//18220768//19798028
657	BMPR1A	rs6586006	1.03	0.000942692	18276742//18220768//19798028
657	BMPR1A	rs12250654	1.12	0.00197246	18276742//18220768//19798028
657	BMPR1A	rs10430706	1.14	0.0012926	18276742//18220768//19798028
657	BMPR1A	rs7907316	1.14	0.04	18276742//18220768//19798028
657	BMPR1A	rs7895151	1.16	0.02	18276742//18220768//19798028
657	BMPR1A	rs11193050	1.19	0.02	18276742//18220768//19798028
657	BMPR1A	rs7907146	1.25	0.0025859	18276742//18220768//19798028
657	BMPR1A	rs10509524	1.34	0.03	18276742//18220768//19798028
657	BMPR1A	rs2255475	1.36	0.00076509	18276742//18220768//19798028
657	BMPR1A	rs12357563	1.37	0.00307626	18276742//18220768//19798028
657	BMPR1A	rs4881527	1.46	0.000727837	18276742//18220768//19798028
657	BMPR1A	rs1535847	1.48	0.000188908	18276742//18220768//19798028
657	BMPR1A	rs17099378	1.49	0.00236563	18276742//18220768//19798028
657	BMPR1A	rs7098516	1.65	0.00121262	18276742//18220768//19798028
657	BMPR1A	rs7918205	1.66	0.00381802	18276742//18220768//19798028
657	BMPR1A	rs17143655	1.68	0.000639104	18276742//18220768//19798028
657	BMPR1A	rs11201026	1.75	0.00203681	18276742//18220768//19798028
657	BMPR1A	rs2250544	1.78	0.00100817	18276742//18220768//19798028
657	BMPR1A	rs11202242	1.85	0.000679586	18276742//18220768//19798028
657	BMPR1A	rs2814351	1.96	0.000477597	18276742//18220768//19798028
657	BMPR1A	rs1912305	1.98	0.000332818	18276742//18220768//19798028
657	BMPR1A	rs13377166	1.99	0.000239438	18276742//18220768//19798028
657	BMPR1A	rs10453985	2.04	0.000123148	18276742//18220768//19798028
657	BMPR1A	rs2125053	2.22	0.000456297	18276742//18220768//19798028
657	BMPR1A	rs10788461	2.24	9.35457e-05	18276742//18220768//19798028
657	BMPR1A	rs11200954	2.35	0.00113374	18276742//18220768//19798028
657	BMPR1A	rs11200166	2.41	0.00065876	18276742//18220768//19798028
657	BMPR1A	rs7920781	2.42	0.000484266	18276742//18220768//19798028
657	BMPR1A	rs2814345	2.48	8.78553e-05	18276742//18220768//19798028
657	BMPR1A	rs7091584	2.58	0.000753909	18276742//18220768//19798028
657	BMPR1A	rs11253467	2.6	0.000124768	18276742//18220768//19798028
657	BMPR1A	rs12413261	2.61	5.66746e-05	18276742//18220768//19798028
657	BMPR1A	rs12249828	2.63	0.000118849	18276742//18220768//19798028
657	BMPR1A	rs12765929	2.95	7.21107e-05	18276742//18220768//19798028
657	BMPR1A	rs17102138	3.04	3.6644e-05	18276742//18220768//19798028
657	BMPR1A	rs733877	3.17	0.000192739	18276742//18220768//19798028
657	BMPR1A	rs17107175	3.82	0.000427622	18276742//18220768//19798028
657	BMPR1A	rs1912298	4.53	0.000216367	18276742//18220768//19798028
657	BMPR1A	rs17107479	8.29	5.23379e-06	18276742//18220768//19798028
695	BTK	rs3850320	0.258534	0.299938	18505368//19259548//18292575//18025155//17355199//16461794//9010500//9010499//7794824
718	C3	rs299847	0.01	0.00377121	19674792//19337686//19056797
718	C3	rs2967657	0.17	0.00145219	19674792//19337686//19056797
718	C3	rs6509992	0.29	0.00417351	19674792//19337686//19056797
718	C3	rs260428	0.35	0.0030722	19674792//19337686//19056797
718	C3	rs7252632	0.36	0.000701578	19674792//19337686//19056797
718	C3	rs1268538	0.41	0.00858431	19674792//19337686//19056797
718	C3	rs10409978	0.48	0.00111609	19674792//19337686//19056797
718	C3	rs3813141	0.49	0.000854486	19674792//19337686//19056797
718	C3	rs10413937	0.53	0.00752352	19674792//19337686//19056797
718	C3	rs10423919	0.57	0.000515576	19674792//19337686//19056797
718	C3	rs7260240	0.66	0.00333192	19674792//19337686//19056797
718	C3	rs348384	0.72	0.000635322	19674792//19337686//19056797
718	C3	rs2288859	0.83	0.0049404	19674792//19337686//19056797
718	C3	rs260424	0.89	0.00185076	19674792//19337686//19056797
718	C3	rs1027392	1.02	0.00034857	19674792//19337686//19056797
718	C3	rs2074942	1.14	0.000301326	19674792//19337686//19056797
718	C3	rs274178	1.15	0.000609983	19674792//19337686//19056797
718	C3	rs12977027	1.22	0.00149312	19674792//19337686//19056797
718	C3	rs2174759	1.58	0.00421812	19674792//19337686//19056797
718	C3	rs3830	1.71	0.0001474	19674792//19337686//19056797
718	C3	rs2115386	2.22	9.57539e-05	19674792//19337686//19056797
718	C3	rs11882015	2.29	8.92125e-05	19674792//19337686//19056797
718	C3	rs12985183	2.29	0.00112541	19674792//19337686//19056797
718	C3	rs12980022	2.5	0.000132911	19674792//19337686//19056797
718	C3	rs8102264	2.64	0.01	19674792//19337686//19056797
718	C3	rs8109093	2.79	0.000368302	19674792//19337686//19056797
718	C3	rs9917082	2.92	0.00351967	19674792//19337686//19056797
718	C3	rs7359845	2.93	0.000305404	19674792//19337686//19056797
718	C3	rs6510945	2.94	0.000235837	19674792//19337686//19056797
718	C3	rs2288404	3.04	4.3399e-05	19674792//19337686//19056797
718	C3	rs8110941	3.04	0.000285909	19674792//19337686//19056797
718	C3	rs1860565	3.05	5.32434e-05	19674792//19337686//19056797
718	C3	rs10409555	3.17	4.50727e-05	19674792//19337686//19056797
718	C3	rs8105965	3.5	0.0035182	19674792//19337686//19056797
718	C3	rs952235	4.63	1.53387e-05	19674792//19337686//19056797
718	C3	rs9304931	6.4	2.54723e-06	19674792//19337686//19056797
836	CASP3	rs6552695	0.01	0.000889616	19299722//19196465//19171073//
836	CASP3	rs13117971	0.02	0.00138347	19299722//19196465//19171073//
836	CASP3	rs17070916	0.02	0.14	19299722//19196465//19171073//
836	CASP3	rs2124983	0.11	0.00763307	19299722//19196465//19171073//
836	CASP3	rs1405940	0.13	0.00367973	19299722//19196465//19171073//
836	CASP3	rs2282458	0.16	0.00713166	19299722//19196465//19171073//
836	CASP3	rs7680563	0.17	0.24	19299722//19196465//19171073//
836	CASP3	rs17072651	0.17	0.24	19299722//19196465//19171073//
836	CASP3	rs1897994	0.18	0.02	19299722//19196465//19171073//
836	CASP3	rs2871385	0.19	0.000942561	19299722//19196465//19171073//
836	CASP3	rs4862466	0.23	0.00154118	19299722//19196465//19171073//
836	CASP3	rs17074042	0.29	0.00509111	19299722//19196465//19171073//
836	CASP3	rs6552744	0.35	0.00101343	19299722//19196465//19171073//
836	CASP3	rs6552502	0.37	0.01	19299722//19196465//19171073//
836	CASP3	rs6812487	0.41	0.0036566	19299722//19196465//19171073//
836	CASP3	rs1458899	0.43	0.00100476	19299722//19196465//19171073//
836	CASP3	rs6834774	0.45	0.00120438	19299722//19196465//19171073//
836	CASP3	rs17071724	0.48	0.00113565	19299722//19196465//19171073//
836	CASP3	rs4862330	0.5	0.000528777	19299722//19196465//19171073//
836	CASP3	rs1567597	0.51	0.00104463	19299722//19196465//19171073//
836	CASP3	rs17308825	0.51	0.00224806	19299722//19196465//19171073//
836	CASP3	rs7656126	0.56	0.000683301	19299722//19196465//19171073//
836	CASP3	rs17303659	0.6	0.00168318	19299722//19196465//19171073//
836	CASP3	rs7659026	0.71	0.000430918	19299722//19196465//19171073//
836	CASP3	rs4862299	0.76	0.000607312	19299722//19196465//19171073//
836	CASP3	rs7434383	0.81	0.00470878	19299722//19196465//19171073//
836	CASP3	rs12639914	0.82	0.00316749	19299722//19196465//19171073//
836	CASP3	rs10020459	0.84	0.00419369	19299722//19196465//19171073//
836	CASP3	rs766908	0.89	0.00170153	19299722//19196465//19171073//
836	CASP3	rs2309764	0.91	0.000417486	19299722//19196465//19171073//
836	CASP3	rs4861621	1	0.00118776	19299722//19196465//19171073//
836	CASP3	rs1921568	1.09	0.000382956	19299722//19196465//19171073//
836	CASP3	rs9998972	1.13	0.00304996	19299722//19196465//19171073//
836	CASP3	rs10026007	1.14	0.00198964	19299722//19196465//19171073//
836	CASP3	rs6552733	1.62	0.00017106	19299722//19196465//19171073//
836	CASP3	rs2705886	1.7	0.000745019	19299722//19196465//19171073//
836	CASP3	rs9312291	1.74	0.000244678	19299722//19196465//19171073//
836	CASP3	rs13124389	1.84	0.000223953	19299722//19196465//19171073//
836	CASP3	rs4607268	1.93	0.000291377	19299722//19196465//19171073//
836	CASP3	rs11132072	2.02	0.00112309	19299722//19196465//19171073//
836	CASP3	rs11733679	2.38	0.00133829	19299722//19196465//19171073//
836	CASP3	rs11722235	2.81	0.000167053	19299722//19196465//19171073//
836	CASP3	rs6552787	2.94	5.11714e-05	19299722//19196465//19171073//
836	CASP3	rs13119453	3.48	3.56986e-05	19299722//19196465//19171073//
836	CASP3	rs4862455	6.3	8.6728e-06	19299722//19196465//19171073//
840	CASP7	rs963059	0.00400717	0.00164408	18785314//17629561//17504820//10873833//
840	CASP7	rs1936151	0.00822902	0.03	18785314//17629561//17504820//10873833//
840	CASP7	rs12269496	0.01	0.0044378	18785314//17629561//17504820//10873833//
840	CASP7	rs10732804	0.05	0.00880477	18785314//17629561//17504820//10873833//
840	CASP7	rs7094186	0.06	0.00438907	18785314//17629561//17504820//10873833//
840	CASP7	rs1870183	0.08	0.00388087	18785314//17629561//17504820//10873833//
840	CASP7	rs10787327	0.1	0.00562056	18785314//17629561//17504820//10873833//
840	CASP7	rs1566866	0.1	0.00778838	18785314//17629561//17504820//10873833//
840	CASP7	rs2418834	0.11	0.00197533	18785314//17629561//17504820//10873833//
840	CASP7	rs7089127	0.13	0.00733967	18785314//17629561//17504820//10873833//
840	CASP7	rs201074	0.14	0.000867057	18785314//17629561//17504820//10873833//
840	CASP7	rs7074861	0.14	0.18	18785314//17629561//17504820//10873833//
840	CASP7	rs7080429	0.17	0.24	18785314//17629561//17504820//10873833//
840	CASP7	rs4532965	0.17	0.24	18785314//17629561//17504820//10873833//
840	CASP7	rs12242092	0.17	0.24	18785314//17629561//17504820//10873833//
840	CASP7	rs12240962	0.17	0.24	18785314//17629561//17504820//10873833//
840	CASP7	rs11815989	0.17	0.24	18785314//17629561//17504820//10873833//
840	CASP7	rs11195086	0.17	0.24	18785314//17629561//17504820//10873833//
840	CASP7	rs2455597	0.18	0.01	18785314//17629561//17504820//10873833//
840	CASP7	rs1329499	0.24	0.00106115	18785314//17629561//17504820//10873833//
840	CASP7	rs11813804	0.25	0.13	18785314//17629561//17504820//10873833//
840	CASP7	rs17195022	0.34	0.00145586	18785314//17629561//17504820//10873833//
840	CASP7	rs17688905	0.4	0.01	18785314//17629561//17504820//10873833//
840	CASP7	rs10884659	0.48	0.00172557	18785314//17629561//17504820//10873833//
840	CASP7	rs2026777	0.5	0.00172559	18785314//17629561//17504820//10873833//
840	CASP7	rs7100388	0.56	0.00337231	18785314//17629561//17504820//10873833//
840	CASP7	rs6584917	0.57	0.0014616	18785314//17629561//17504820//10873833//
840	CASP7	rs4917653	0.58	0.00179882	18785314//17629561//17504820//10873833//
840	CASP7	rs11815905	0.58	0.08	18785314//17629561//17504820//10873833//
840	CASP7	rs4244274	0.76	0.001052	18785314//17629561//17504820//10873833//
840	CASP7	rs11194147	0.79	0.00491876	18785314//17629561//17504820//10873833//
840	CASP7	rs11194433	0.88	0.000893054	18785314//17629561//17504820//10873833//
840	CASP7	rs7098945	0.94	0.0010195	18785314//17629561//17504820//10873833//
840	CASP7	rs734241	0.94	0.00266906	18785314//17629561//17504820//10873833//
840	CASP7	rs2440096	0.94	0.05	18785314//17629561//17504820//10873833//
840	CASP7	rs7071395	1.04	0.000923568	18785314//17629561//17504820//10873833//
840	CASP7	rs17209374	1.08	0.000774664	18785314//17629561//17504820//10873833//
840	CASP7	rs11575674	1.12	0.01	18785314//17629561//17504820//10873833//
840	CASP7	rs12243803	1.15	0.02	18785314//17629561//17504820//10873833//
840	CASP7	rs17125651	1.29	0.000731151	18785314//17629561//17504820//10873833//
840	CASP7	rs4350299	1.54	0.000191105	18785314//17629561//17504820//10873833//
840	CASP7	rs4918356	1.54	0.000197803	18785314//17629561//17504820//10873833//
840	CASP7	rs62209	1.67	0.000323128	18785314//17629561//17504820//10873833//
840	CASP7	rs1931600	1.84	0.000245605	18785314//17629561//17504820//10873833//
840	CASP7	rs17828314	1.89	0.000620794	18785314//17629561//17504820//10873833//
840	CASP7	rs201109	2.12	0.00033375	18785314//17629561//17504820//10873833//
840	CASP7	rs201124	2.31	0.000569459	18785314//17629561//17504820//10873833//
840	CASP7	rs7079926	2.54	0.000316232	18785314//17629561//17504820//10873833//
840	CASP7	rs11256991	2.63	0.00013888	18785314//17629561//17504820//10873833//
840	CASP7	rs201099	2.94	0.000131062	18785314//17629561//17504820//10873833//
840	CASP7	rs11815325	3	4.19341e-05	18785314//17629561//17504820//10873833//
840	CASP7	rs11196572	3.1	0.00675902	18785314//17629561//17504820//10873833//
840	CASP7	rs11575663	3.24	0.000399449	18785314//17629561//17504820//10873833//
840	CASP7	rs2482587	3.32	3.35312e-05	18785314//17629561//17504820//10873833//
840	CASP7	rs9421093	3.51	0.00135509	18785314//17629561//17504820//10873833//
840	CASP7	rs201119	4.98	2.18395e-05	18785314//17629561//17504820//10873833//
840	CASP7	rs114823	7.76	4.19682e-07	18785314//17629561//17504820//10873833//
840	CASP7	rs7907713	8.72	2.27151e-07	18785314//17629561//17504820//10873833//
840	CASP7	rs568298	11.09	1.12489e-08	18785314//17629561//17504820//10873833//
840	CASP7	rs6584877	13	2.08601e-09	18785314//17629561//17504820//10873833//
840	CASP7	rs3750619	16.17	7.27927e-10	18785314//17629561//17504820//10873833//
840	CASP7	rs2039709	17.38	9.154e-11	18785314//17629561//17504820//10873833//
840	CASP7	rs4749999	21.24	1.98316e-10	18785314//17629561//17504820//10873833//
841	CASP8	rs4850557	0.01	0.00349698	need to be further confirmed
841	CASP8	rs4241186	0.02	0.14	need to be further confirmed
841	CASP8	rs699314	0.08	0.00626921	need to be further confirmed
841	CASP8	rs3948119	0.14	0.18	need to be further confirmed
841	CASP8	rs8105	0.17	0.00475774	need to be further confirmed
841	CASP8	rs10196714	0.17	0.24	need to be further confirmed
841	CASP8	rs4672552	0.19	0.00390831	need to be further confirmed
841	CASP8	rs17530677	0.19	0.02	need to be further confirmed
841	CASP8	rs6744666	0.25	0.00110409	need to be further confirmed
841	CASP8	rs1012597	0.32	0.06	need to be further confirmed
841	CASP8	rs2280451	0.42	0.00348707	need to be further confirmed
841	CASP8	rs7595412	0.47	0.00317867	need to be further confirmed
841	CASP8	rs13389846	0.57	0.03	need to be further confirmed
841	CASP8	rs10176574	0.58	0.03	need to be further confirmed
841	CASP8	rs6747228	0.62	0.09	need to be further confirmed
841	CASP8	rs9679438	0.63	0.00552722	need to be further confirmed
841	CASP8	rs16986617	0.63	0.09	need to be further confirmed
841	CASP8	rs7558226	0.66	0.00114511	need to be further confirmed
841	CASP8	rs13016267	0.7	0.00540307	need to be further confirmed
841	CASP8	rs1991632	0.71	0.00347274	need to be further confirmed
841	CASP8	rs7597643	0.78	0.04	need to be further confirmed
841	CASP8	rs1204007	1.06	0.00358743	need to be further confirmed
841	CASP8	rs4675686	1.2	0.02	need to be further confirmed
841	CASP8	rs10931846	1.2	0.04	need to be further confirmed
841	CASP8	rs7566076	1.25	0.000598767	need to be further confirmed
841	CASP8	rs7579004	1.26	0.000353966	need to be further confirmed
841	CASP8	rs7575825	1.46	0.000408835	need to be further confirmed
841	CASP8	rs2348124	1.47	0.00046966	need to be further confirmed
841	CASP8	rs2270280	1.61	0.000257553	need to be further confirmed
841	CASP8	rs6726842	1.62	0.000180639	need to be further confirmed
841	CASP8	rs2276607	1.76	0.00051755	need to be further confirmed
841	CASP8	rs7561109	1.82	0.01	need to be further confirmed
841	CASP8	rs1451479	1.83	0.01	need to be further confirmed
841	CASP8	rs4673382	1.86	0.000145863	need to be further confirmed
841	CASP8	rs3815501	2.29	0.000204854	need to be further confirmed
841	CASP8	rs17628965	2.55	0.0048973	need to be further confirmed
841	CASP8	rs2123537	2.78	5.91988e-05	need to be further confirmed
841	CASP8	rs12986657	2.82	5.54192e-05	need to be further confirmed
841	CASP8	rs16830242	3.13	0.000273249	need to be further confirmed
841	CASP8	rs1979121	3.19	4.21957e-05	need to be further confirmed
841	CASP8	rs295112	3.37	0.000303559	need to be further confirmed
841	CASP8	rs295130	3.63	0.000230559	need to be further confirmed
841	CASP8	rs12477038	3.71	8.63201e-05	need to be further confirmed
841	CASP8	rs10804070	3.8	2.88511e-05	need to be further confirmed
841	CASP8	rs2470900	3.96	7.27298e-05	need to be further confirmed
841	CASP8	rs1835720	4.1	0.000113338	need to be further confirmed
841	CASP8	rs10172572	4.11	6.18424e-05	need to be further confirmed
841	CASP8	rs10184573	5.41	2.97956e-06	need to be further confirmed
841	CASP8	rs4674520	6.25	4.10475e-06	need to be further confirmed
841	CASP8	rs4341955	18.23	6.45254e-11	need to be further confirmed
841	CASP8	rs6752643	20.7	1.67724e-10	need to be further confirmed
842	CASP9	rs7539510	0.01	0.0015409	19859796//19473188//19714620//19007964//18695355//18791828//
842	CASP9	rs7550874	0.01	0.05	19859796//19473188//19714620//19007964//18695355//18791828//
842	CASP9	rs16842781	0.01	0.11	19859796//19473188//19714620//19007964//18695355//18791828//
842	CASP9	rs16834635	0.02	0.01	19859796//19473188//19714620//19007964//18695355//18791828//
842	CASP9	rs16833610	0.02	0.14	19859796//19473188//19714620//19007964//18695355//18791828//
842	CASP9	rs1338990	0.02	0.14	19859796//19473188//19714620//19007964//18695355//18791828//
842	CASP9	rs12133696	0.03	0.0013661	19859796//19473188//19714620//19007964//18695355//18791828//
842	CASP9	rs2771122	0.03	0.00545695	19859796//19473188//19714620//19007964//18695355//18791828//
842	CASP9	rs2840588	0.03	0.00737487	19859796//19473188//19714620//19007964//18695355//18791828//
842	CASP9	rs2798601	0.04	0.00244337	19859796//19473188//19714620//19007964//18695355//18791828//
842	CASP9	rs2274739	0.05	0.000869848	19859796//19473188//19714620//19007964//18695355//18791828//
842	CASP9	rs6667458	0.05	0.00175903	19859796//19473188//19714620//19007964//18695355//18791828//
842	CASP9	rs17358380	0.06	0.00314611	19859796//19473188//19714620//19007964//18695355//18791828//
842	CASP9	rs12741828	0.08	0.00315577	19859796//19473188//19714620//19007964//18695355//18791828//
842	CASP9	rs6696760	0.1	0.00279976	19859796//19473188//19714620//19007964//18695355//18791828//
842	CASP9	rs11583896	0.11	0.00108091	19859796//19473188//19714620//19007964//18695355//18791828//
842	CASP9	rs10494291	0.11	0.00169803	19859796//19473188//19714620//19007964//18695355//18791828//
842	CASP9	rs4845624	0.12	0.00096759	19859796//19473188//19714620//19007964//18695355//18791828//
842	CASP9	rs2490424	0.13	0.00441219	19859796//19473188//19714620//19007964//18695355//18791828//
842	CASP9	rs4656264	0.14	0.18	19859796//19473188//19714620//19007964//18695355//18791828//
842	CASP9	rs16841017	0.14	0.18	19859796//19473188//19714620//19007964//18695355//18791828//
842	CASP9	rs11264329	0.15	0.000796575	19859796//19473188//19714620//19007964//18695355//18791828//
842	CASP9	rs16833175	0.16	0.09	19859796//19473188//19714620//19007964//18695355//18791828//
842	CASP9	rs17161949	0.17	0.23	19859796//19473188//19714620//19007964//18695355//18791828//
842	CASP9	rs12083689	0.17	0.23	19859796//19473188//19714620//19007964//18695355//18791828//
842	CASP9	rs12078377	0.17	0.23	19859796//19473188//19714620//19007964//18695355//18791828//
842	CASP9	rs9887773	0.17	0.24	19859796//19473188//19714620//19007964//18695355//18791828//
842	CASP9	rs7528011	0.17	0.24	19859796//19473188//19714620//19007964//18695355//18791828//
842	CASP9	rs6694224	0.17	0.24	19859796//19473188//19714620//19007964//18695355//18791828//
842	CASP9	rs6678321	0.17	0.24	19859796//19473188//19714620//19007964//18695355//18791828//
842	CASP9	rs4308981	0.17	0.24	19859796//19473188//19714620//19007964//18695355//18791828//
842	CASP9	rs2359898	0.17	0.24	19859796//19473188//19714620//19007964//18695355//18791828//
842	CASP9	rs16846622	0.17	0.24	19859796//19473188//19714620//19007964//18695355//18791828//
842	CASP9	rs16824583	0.17	0.24	19859796//19473188//19714620//19007964//18695355//18791828//
842	CASP9	rs1446967	0.17	0.24	19859796//19473188//19714620//19007964//18695355//18791828//
842	CASP9	rs1418840	0.17	0.24	19859796//19473188//19714620//19007964//18695355//18791828//
842	CASP9	rs12067768	0.17	0.24	19859796//19473188//19714620//19007964//18695355//18791828//
842	CASP9	rs10918689	0.17	0.24	19859796//19473188//19714620//19007964//18695355//18791828//
842	CASP9	rs10917572	0.17	0.24	19859796//19473188//19714620//19007964//18695355//18791828//
842	CASP9	rs10494379	0.17	0.24	19859796//19473188//19714620//19007964//18695355//18791828//
842	CASP9	rs3768540	0.18	0.000935405	19859796//19473188//19714620//19007964//18695355//18791828//
842	CASP9	rs3736082	0.19	0.00459255	19859796//19473188//19714620//19007964//18695355//18791828//
842	CASP9	rs559021	0.25	0.13	19859796//19473188//19714620//19007964//18695355//18791828//
842	CASP9	rs4421580	0.25	0.13	19859796//19473188//19714620//19007964//18695355//18791828//
842	CASP9	rs2023613	0.25	0.13	19859796//19473188//19714620//19007964//18695355//18791828//
842	CASP9	rs16841798	0.25	0.13	19859796//19473188//19714620//19007964//18695355//18791828//
842	CASP9	rs12564344	0.25	0.13	19859796//19473188//19714620//19007964//18695355//18791828//
842	CASP9	rs12094654	0.25	0.13	19859796//19473188//19714620//19007964//18695355//18791828//
842	CASP9	rs4079531	0.26	0.000788866	19859796//19473188//19714620//19007964//18695355//18791828//
842	CASP9	rs2353986	0.27	0.000943461	19859796//19473188//19714620//19007964//18695355//18791828//
842	CASP9	rs2206761	0.28	0.00067603	19859796//19473188//19714620//19007964//18695355//18791828//
842	CASP9	rs17646946	0.28	0.00150461	19859796//19473188//19714620//19007964//18695355//18791828//
842	CASP9	rs1934528	0.28	0.00190438	19859796//19473188//19714620//19007964//18695355//18791828//
842	CASP9	rs9297	0.3	0.000691929	19859796//19473188//19714620//19007964//18695355//18791828//
842	CASP9	rs1411618	0.3	0.04	19859796//19473188//19714620//19007964//18695355//18791828//
842	CASP9	rs10494262	0.3	0.11	19859796//19473188//19714620//19007964//18695355//18791828//
842	CASP9	rs3806185	0.31	0.00196785	19859796//19473188//19714620//19007964//18695355//18791828//
842	CASP9	rs2020902	0.31	0.00246132	19859796//19473188//19714620//19007964//18695355//18791828//
842	CASP9	rs11204774	0.31	0.00401504	19859796//19473188//19714620//19007964//18695355//18791828//
842	CASP9	rs7513205	0.32	0.000749759	19859796//19473188//19714620//19007964//18695355//18791828//
842	CASP9	rs4971100	0.35	0.000676349	19859796//19473188//19714620//19007964//18695355//18791828//
842	CASP9	rs1737344	0.38	0.000714645	19859796//19473188//19714620//19007964//18695355//18791828//
842	CASP9	rs4636400	0.39	0.00065674	19859796//19473188//19714620//19007964//18695355//18791828//
842	CASP9	rs7355173	0.41	0.000807828	19859796//19473188//19714620//19007964//18695355//18791828//
842	CASP9	rs1218598	0.41	0.00123557	19859796//19473188//19714620//19007964//18695355//18791828//
842	CASP9	rs12119250	0.42	0.00663083	19859796//19473188//19714620//19007964//18695355//18791828//
842	CASP9	rs7521837	0.43	0.000899678	19859796//19473188//19714620//19007964//18695355//18791828//
842	CASP9	rs2808656	0.43	0.00123326	19859796//19473188//19714620//19007964//18695355//18791828//
842	CASP9	rs956796	0.43	0.00220037	19859796//19473188//19714620//19007964//18695355//18791828//
842	CASP9	rs1933387	0.43	0.05	19859796//19473188//19714620//19007964//18695355//18791828//
842	CASP9	rs1446962	0.43	0.05	19859796//19473188//19714620//19007964//18695355//18791828//
842	CASP9	rs680083	0.44	0.000644843	19859796//19473188//19714620//19007964//18695355//18791828//
842	CASP9	rs10888585	0.47	0.00112194	19859796//19473188//19714620//19007964//18695355//18791828//
842	CASP9	rs2456899	0.48	0.00136648	19859796//19473188//19714620//19007964//18695355//18791828//
842	CASP9	rs7547591	0.51	0.000950046	19859796//19473188//19714620//19007964//18695355//18791828//
842	CASP9	rs6697006	0.52	0.00055718	19859796//19473188//19714620//19007964//18695355//18791828//
842	CASP9	rs7532008	0.54	0.000659921	19859796//19473188//19714620//19007964//18695355//18791828//
842	CASP9	rs596561	0.57	0.00123434	19859796//19473188//19714620//19007964//18695355//18791828//
842	CASP9	rs6661577	0.57	0.08	19859796//19473188//19714620//19007964//18695355//18791828//
842	CASP9	rs4845646	0.57	0.08	19859796//19473188//19714620//19007964//18695355//18791828//
842	CASP9	rs7545080	0.58	0.08	19859796//19473188//19714620//19007964//18695355//18791828//
842	CASP9	rs9729262	0.6	0.08	19859796//19473188//19714620//19007964//18695355//18791828//
842	CASP9	rs536192	0.6	0.08	19859796//19473188//19714620//19007964//18695355//18791828//
842	CASP9	rs12057245	0.6	0.08	19859796//19473188//19714620//19007964//18695355//18791828//
842	CASP9	rs6673081	0.61	0.000500751	19859796//19473188//19714620//19007964//18695355//18791828//
842	CASP9	rs3754211	0.61	0.00052029	19859796//19473188//19714620//19007964//18695355//18791828//
842	CASP9	rs12141413	0.61	0.00226701	19859796//19473188//19714620//19007964//18695355//18791828//
842	CASP9	rs12565640	0.61	0.08	19859796//19473188//19714620//19007964//18695355//18791828//
842	CASP9	rs11485048	0.61	0.08	19859796//19473188//19714620//19007964//18695355//18791828//
842	CASP9	rs16832015	0.62	0.09	19859796//19473188//19714620//19007964//18695355//18791828//
842	CASP9	rs12130368	0.63	0.0013715	19859796//19473188//19714620//19007964//18695355//18791828//
842	CASP9	rs6697809	0.63	0.09	19859796//19473188//19714620//19007964//18695355//18791828//
842	CASP9	rs6688399	0.63	0.09	19859796//19473188//19714620//19007964//18695355//18791828//
842	CASP9	rs6413891	0.63	0.09	19859796//19473188//19714620//19007964//18695355//18791828//
842	CASP9	rs4656899	0.63	0.09	19859796//19473188//19714620//19007964//18695355//18791828//
842	CASP9	rs2596289	0.63	0.09	19859796//19473188//19714620//19007964//18695355//18791828//
842	CASP9	rs16834890	0.63	0.09	19859796//19473188//19714620//19007964//18695355//18791828//
842	CASP9	rs16831606	0.63	0.09	19859796//19473188//19714620//19007964//18695355//18791828//
842	CASP9	rs10494289	0.63	0.09	19859796//19473188//19714620//19007964//18695355//18791828//
842	CASP9	rs2274617	0.65	0.000537923	19859796//19473188//19714620//19007964//18695355//18791828//
842	CASP9	rs2188112	0.72	0.00081481	19859796//19473188//19714620//19007964//18695355//18791828//
842	CASP9	rs16833867	0.74	0.05	19859796//19473188//19714620//19007964//18695355//18791828//
842	CASP9	rs12059286	0.75	0.05	19859796//19473188//19714620//19007964//18695355//18791828//
842	CASP9	rs12076464	0.76	0.05	19859796//19473188//19714620//19007964//18695355//18791828//
842	CASP9	rs509345	0.77	0.000435804	19859796//19473188//19714620//19007964//18695355//18791828//
842	CASP9	rs12120293	0.82	0.00135151	19859796//19473188//19714620//19007964//18695355//18791828//
842	CASP9	rs4971044	0.83	0.02	19859796//19473188//19714620//19007964//18695355//18791828//
842	CASP9	rs17413451	0.84	0.00123365	19859796//19473188//19714620//19007964//18695355//18791828//
842	CASP9	rs2940676	0.85	0.04	19859796//19473188//19714620//19007964//18695355//18791828//
842	CASP9	rs6429711	0.87	0.000515674	19859796//19473188//19714620//19007964//18695355//18791828//
842	CASP9	rs7367207	0.9	0.000361396	19859796//19473188//19714620//19007964//18695355//18791828//
842	CASP9	rs11581545	0.91	0.00490127	19859796//19473188//19714620//19007964//18695355//18791828//
842	CASP9	rs12058351	0.94	0.05	19859796//19473188//19714620//19007964//18695355//18791828//
842	CASP9	rs916430	0.95	0.000359566	19859796//19473188//19714620//19007964//18695355//18791828//
842	CASP9	rs1412329	0.97	0.000306406	19859796//19473188//19714620//19007964//18695355//18791828//
842	CASP9	rs6662016	0.97	0.000564396	19859796//19473188//19714620//19007964//18695355//18791828//
842	CASP9	rs10305751	1	0.01	19859796//19473188//19714620//19007964//18695355//18791828//
842	CASP9	rs2185214	1.03	0.0010827	19859796//19473188//19714620//19007964//18695355//18791828//
842	CASP9	rs4246529	1.04	0.000311154	19859796//19473188//19714620//19007964//18695355//18791828//
842	CASP9	rs912572	1.04	0.000478457	19859796//19473188//19714620//19007964//18695355//18791828//
842	CASP9	rs2050233	1.04	0.000568728	19859796//19473188//19714620//19007964//18695355//18791828//
842	CASP9	rs11205273	1.04	0.00354891	19859796//19473188//19714620//19007964//18695355//18791828//
842	CASP9	rs13294	1.05	0.000351063	19859796//19473188//19714620//19007964//18695355//18791828//
842	CASP9	rs4460629	1.07	0.000296815	19859796//19473188//19714620//19007964//18695355//18791828//
842	CASP9	rs6587626	1.07	0.00211985	19859796//19473188//19714620//19007964//18695355//18791828//
842	CASP9	rs11421	1.09	0.000748086	19859796//19473188//19714620//19007964//18695355//18791828//
842	CASP9	rs4657134	1.11	0.00145939	19859796//19473188//19714620//19007964//18695355//18791828//
842	CASP9	rs1320568	1.12	0.000304657	19859796//19473188//19714620//19007964//18695355//18791828//
842	CASP9	rs7548955	1.13	0.000282391	19859796//19473188//19714620//19007964//18695355//18791828//
842	CASP9	rs3892594	1.14	0.000286127	19859796//19473188//19714620//19007964//18695355//18791828//
842	CASP9	rs12082225	1.14	0.04	19859796//19473188//19714620//19007964//18695355//18791828//
842	CASP9	rs3811411	1.15	0.000852827	19859796//19473188//19714620//19007964//18695355//18791828//
842	CASP9	rs6656933	1.16	0.000833809	19859796//19473188//19714620//19007964//18695355//18791828//
842	CASP9	rs617232	1.21	0.04	19859796//19473188//19714620//19007964//18695355//18791828//
842	CASP9	rs16844019	1.24	0.01	19859796//19473188//19714620//19007964//18695355//18791828//
842	CASP9	rs16833876	1.34	0.03	19859796//19473188//19714620//19007964//18695355//18791828//
842	CASP9	rs12079093	1.34	0.03	19859796//19473188//19714620//19007964//18695355//18791828//
842	CASP9	rs6672807	1.37	0.02	19859796//19473188//19714620//19007964//18695355//18791828//
842	CASP9	rs949969	1.42	0.000346891	19859796//19473188//19714620//19007964//18695355//18791828//
842	CASP9	rs429201	1.47	0.000408704	19859796//19473188//19714620//19007964//18695355//18791828//
842	CASP9	rs924088	1.53	0.000447875	19859796//19473188//19714620//19007964//18695355//18791828//
842	CASP9	rs6695790	1.59	0.000180044	19859796//19473188//19714620//19007964//18695355//18791828//
842	CASP9	rs3737696	1.61	0.000295697	19859796//19473188//19714620//19007964//18695355//18791828//
842	CASP9	rs12068238	1.63	0.00191237	19859796//19473188//19714620//19007964//18695355//18791828//
842	CASP9	rs16838520	1.66	0.00288945	19859796//19473188//19714620//19007964//18695355//18791828//
842	CASP9	rs730006	1.73	0.000192536	19859796//19473188//19714620//19007964//18695355//18791828//
842	CASP9	rs4656902	1.87	0.000712076	19859796//19473188//19714620//19007964//18695355//18791828//
842	CASP9	rs10908564	1.93	0.00284837	19859796//19473188//19714620//19007964//18695355//18791828//
842	CASP9	rs11590409	1.94	0.000191775	19859796//19473188//19714620//19007964//18695355//18791828//
842	CASP9	rs2478259	2.1	0.000907108	19859796//19473188//19714620//19007964//18695355//18791828//
842	CASP9	rs3010368	2.14	0.00328198	19859796//19473188//19714620//19007964//18695355//18791828//
842	CASP9	rs4970926	2.26	7.94186e-05	19859796//19473188//19714620//19007964//18695355//18791828//
842	CASP9	rs1814653	2.29	0.000260265	19859796//19473188//19714620//19007964//18695355//18791828//
842	CASP9	rs2224902	2.36	0.000100345	19859796//19473188//19714620//19007964//18695355//18791828//
842	CASP9	rs1970568	2.39	0.000151435	19859796//19473188//19714620//19007964//18695355//18791828//
842	CASP9	rs12096806	2.39	0.00497517	19859796//19473188//19714620//19007964//18695355//18791828//
842	CASP9	rs1129923	2.51	0.000372427	19859796//19473188//19714620//19007964//18695355//18791828//
842	CASP9	rs16836442	2.53	0.00872974	19859796//19473188//19714620//19007964//18695355//18791828//
842	CASP9	rs16835911	2.54	0.00864566	19859796//19473188//19714620//19007964//18695355//18791828//
842	CASP9	rs7512194	2.55	0.000434896	19859796//19473188//19714620//19007964//18695355//18791828//
842	CASP9	rs3126090	2.59	0.00241441	19859796//19473188//19714620//19007964//18695355//18791828//
842	CASP9	rs10494418	2.65	0.000254984	19859796//19473188//19714620//19007964//18695355//18791828//
842	CASP9	rs2340722	2.71	0.000315541	19859796//19473188//19714620//19007964//18695355//18791828//
842	CASP9	rs3814316	2.76	5.59589e-05	19859796//19473188//19714620//19007964//18695355//18791828//
842	CASP9	rs6656899	2.77	9.57686e-05	19859796//19473188//19714620//19007964//18695355//18791828//
842	CASP9	rs12749	2.79	0.000101493	19859796//19473188//19714620//19007964//18695355//18791828//
842	CASP9	rs11808475	2.85	6.79411e-05	19859796//19473188//19714620//19007964//18695355//18791828//
842	CASP9	rs1462855	2.91	4.05442e-05	19859796//19473188//19714620//19007964//18695355//18791828//
842	CASP9	rs3026935	3.06	0.000501224	19859796//19473188//19714620//19007964//18695355//18791828//
842	CASP9	rs10927843	3.08	0.00688456	19859796//19473188//19714620//19007964//18695355//18791828//
842	CASP9	rs4970972	3.1	0.000268621	19859796//19473188//19714620//19007964//18695355//18791828//
842	CASP9	rs11264680	3.32	3.7545e-05	19859796//19473188//19714620//19007964//18695355//18791828//
842	CASP9	rs7521729	3.34	0.000106156	19859796//19473188//19714620//19007964//18695355//18791828//
842	CASP9	rs6429822	3.62	5.75143e-05	19859796//19473188//19714620//19007964//18695355//18791828//
842	CASP9	rs164187	3.75	3.92647e-05	19859796//19473188//19714620//19007964//18695355//18791828//
842	CASP9	rs164288	3.75	0.0001489	19859796//19473188//19714620//19007964//18695355//18791828//
842	CASP9	rs720899	3.84	1.85274e-05	19859796//19473188//19714620//19007964//18695355//18791828//
842	CASP9	rs12568028	3.88	0.000118956	19859796//19473188//19714620//19007964//18695355//18791828//
842	CASP9	rs12086247	4.01	7.07547e-05	19859796//19473188//19714620//19007964//18695355//18791828//
842	CASP9	rs1980606	4.11	2.85236e-05	19859796//19473188//19714620//19007964//18695355//18791828//
842	CASP9	rs3795757	5.03	5.84741e-06	19859796//19473188//19714620//19007964//18695355//18791828//
842	CASP9	rs11799952	5.27	1.50452e-05	19859796//19473188//19714620//19007964//18695355//18791828//
842	CASP9	rs12118400	5.3	7.12869e-06	19859796//19473188//19714620//19007964//18695355//18791828//
842	CASP9	rs4661543	5.7	9.68342e-06	19859796//19473188//19714620//19007964//18695355//18791828//
842	CASP9	rs10917678	5.75	4.99622e-06	19859796//19473188//19714620//19007964//18695355//18791828//
842	CASP9	rs11264236	6.27	3.46634e-06	19859796//19473188//19714620//19007964//18695355//18791828//
842	CASP9	rs1800601	6.89	1.20682e-06	19859796//19473188//19714620//19007964//18695355//18791828//
842	CASP9	rs1079109	7.34	6.53173e-06	19859796//19473188//19714620//19007964//18695355//18791828//
842	CASP9	rs3765087	7.44	1.63455e-06	19859796//19473188//19714620//19007964//18695355//18791828//
842	CASP9	rs10900384	7.96	2.88055e-07	19859796//19473188//19714620//19007964//18695355//18791828//
842	CASP9	rs12404105	8.24	2.50209e-07	19859796//19473188//19714620//19007964//18695355//18791828//
842	CASP9	rs12128109	8.57	3.16703e-07	19859796//19473188//19714620//19007964//18695355//18791828//
842	CASP9	rs9660850	8.61	5.11948e-07	19859796//19473188//19714620//19007964//18695355//18791828//
842	CASP9	rs877872	9.36	1.7782e-07	19859796//19473188//19714620//19007964//18695355//18791828//
842	CASP9	rs10157110	10.36	6.31514e-08	19859796//19473188//19714620//19007964//18695355//18791828//
842	CASP9	rs2932454	11.06	6.08192e-08	19859796//19473188//19714620//19007964//18695355//18791828//
842	CASP9	rs7552600	11.5	1.32798e-08	19859796//19473188//19714620//19007964//18695355//18791828//
842	CASP9	rs723821	12.49	3.50914e-08	19859796//19473188//19714620//19007964//18695355//18791828//
842	CASP9	rs10494275	12.6	2.64282e-08	19859796//19473188//19714620//19007964//18695355//18791828//
842	CASP9	rs2820565	12.65	4.30739e-08	19859796//19473188//19714620//19007964//18695355//18791828//
842	CASP9	rs12725198	14.01	1.45612e-09	19859796//19473188//19714620//19007964//18695355//18791828//
842	CASP9	rs6427128	15.34	8.13786e-10	19859796//19473188//19714620//19007964//18695355//18791828//
842	CASP9	rs737302	21.49	3.62155e-13	19859796//19473188//19714620//19007964//18695355//18791828//
842	CASP9	rs3765369	25.11	4.61853e-14	19859796//19473188//19714620//19007964//18695355//18791828//
842	CASP9	rs6695928	27.64	1.11022e-15	19859796//19473188//19714620//19007964//18695355//18791828//
867	CBL	rs681524	0.01	0.00659435	18358512//18311833//18276737//18203325//17786275//17671742//
867	CBL	rs11216747	0.01	0.11	18358512//18311833//18276737//18203325//17786275//17671742//
867	CBL	rs10047459	0.03	0.00232532	18358512//18311833//18276737//18203325//17786275//17671742//
867	CBL	rs588918	0.12	0.00363015	18358512//18311833//18276737//18203325//17786275//17671742//
867	CBL	rs7929782	0.14	0.18	18358512//18311833//18276737//18203325//17786275//17671742//
867	CBL	rs10437687	0.14	0.18	18358512//18311833//18276737//18203325//17786275//17671742//
867	CBL	rs11216527	0.22	0.01	18358512//18311833//18276737//18203325//17786275//17671742//
867	CBL	rs4938353	0.34	0.0015274	18358512//18311833//18276737//18203325//17786275//17671742//
867	CBL	rs10502221	0.56	0.000514057	18358512//18311833//18276737//18203325//17786275//17671742//
867	CBL	rs7937145	0.56	0.000656199	18358512//18311833//18276737//18203325//17786275//17671742//
867	CBL	rs2105634	0.58	0.08	18358512//18311833//18276737//18203325//17786275//17671742//
867	CBL	rs12271161	0.62	0.00106331	18358512//18311833//18276737//18203325//17786275//17671742//
867	CBL	rs2845712	0.84	0.00533874	18358512//18311833//18276737//18203325//17786275//17671742//
867	CBL	rs668033	0.88	0.000364188	18358512//18311833//18276737//18203325//17786275//17671742//
867	CBL	rs4499013	0.96	0.000356569	18358512//18311833//18276737//18203325//17786275//17671742//
867	CBL	rs1574433	1.05	0.000616985	18358512//18311833//18276737//18203325//17786275//17671742//
867	CBL	rs11216466	1.05	0.00303075	18358512//18311833//18276737//18203325//17786275//17671742//
867	CBL	rs12365956	1.1	0.0013818	18358512//18311833//18276737//18203325//17786275//17671742//
867	CBL	rs12282752	1.28	0.00265449	18358512//18311833//18276737//18203325//17786275//17671742//
867	CBL	rs10790151	1.34	0.000230759	18358512//18311833//18276737//18203325//17786275//17671742//
867	CBL	rs2249466	1.62	0.000330608	18358512//18311833//18276737//18203325//17786275//17671742//
867	CBL	rs7103514	1.74	0.000894756	18358512//18311833//18276737//18203325//17786275//17671742//
867	CBL	rs11216257	1.91	0.000293244	18358512//18311833//18276737//18203325//17786275//17671742//
867	CBL	rs897353	2.09	0.000332644	18358512//18311833//18276737//18203325//17786275//17671742//
867	CBL	rs2239896	2.54	0.000671746	18358512//18311833//18276737//18203325//17786275//17671742//
867	CBL	rs11243	2.83	0.000768894	18358512//18311833//18276737//18203325//17786275//17671742//
867	CBL	rs10892074	3.41	2.28749e-05	18358512//18311833//18276737//18203325//17786275//17671742//
867	CBL	rs3741280	3.46	4.45007e-05	18358512//18311833//18276737//18203325//17786275//17671742//
867	CBL	rs3741279	3.69	4.99895e-05	18358512//18311833//18276737//18203325//17786275//17671742//
867	CBL	rs4938619	4.12	4.54166e-05	18358512//18311833//18276737//18203325//17786275//17671742//
867	CBL	rs12576767	4.56	7.09026e-05	18358512//18311833//18276737//18203325//17786275//17671742//
867	CBL	rs12272004	4.82	5.83718e-05	18358512//18311833//18276737//18203325//17786275//17671742//
867	CBL	rs531855	5.17	5.27504e-05	18358512//18311833//18276737//18203325//17786275//17671742//
867	CBL	rs10892150	5.41	4.35875e-06	18358512//18311833//18276737//18203325//17786275//17671742//
867	CBL	rs11215933	5.9	1.14838e-05	18358512//18311833//18276737//18203325//17786275//17671742//
867	CBL	rs11216799	11.01	2.06688e-07	18358512//18311833//18276737//18203325//17786275//17671742//
867	CBL	rs11217175	13.76	3.4951e-09	18358512//18311833//18276737//18203325//17786275//17671742//
867	CBL	rs2238005	15.79	4.6806e-09	18358512//18311833//18276737//18203325//17786275//17671742//
914	CD2	rs12118670	0.00356064	0.01	19898481//19283441//15720235//
914	CD2	rs12136101	0.04	0.00386654	19898481//19283441//15720235//
914	CD2	rs1289667	0.13	0.00267712	19898481//19283441//15720235//
914	CD2	rs17035172	0.14	0.01	19898481//19283441//15720235//
914	CD2	rs2479373	0.16	0.01	19898481//19283441//15720235//
914	CD2	rs12093469	0.17	0.24	19898481//19283441//15720235//
914	CD2	rs798037	0.18	0.00564436	19898481//19283441//15720235//
914	CD2	rs12405671	0.22	0.001287	19898481//19283441//15720235//
914	CD2	rs1146356	0.23	0.00270505	19898481//19283441//15720235//
914	CD2	rs10923137	0.29	0.000766808	19898481//19283441//15720235//
914	CD2	rs3887379	0.34	0.04	19898481//19283441//15720235//
914	CD2	rs12125871	0.36	0.00198249	19898481//19283441//15720235//
914	CD2	rs10923243	0.42	0.02	19898481//19283441//15720235//
914	CD2	rs4131408	0.58	0.000717275	19898481//19283441//15720235//
914	CD2	rs1286233	0.85	0.00239038	19898481//19283441//15720235//
914	CD2	rs798017	0.88	0.00512028	19898481//19283441//15720235//
914	CD2	rs11586858	0.93	0.00212353	19898481//19283441//15720235//
914	CD2	rs7548144	1.3	0.01	19898481//19283441//15720235//
914	CD2	rs1281750	1.56	0.00234335	19898481//19283441//15720235//
914	CD2	rs2294642	1.62	0.00134314	19898481//19283441//15720235//
914	CD2	rs798007	1.74	0.00193567	19898481//19283441//15720235//
914	CD2	rs1281747	2.12	0.00757653	19898481//19283441//15720235//
914	CD2	rs7537977	2.43	0.00544638	19898481//19283441//15720235//
914	CD2	rs1884988	2.75	0.00392983	19898481//19283441//15720235//
914	CD2	rs2817594	3.3	0.000712172	19898481//19283441//15720235//
914	CD2	rs6428875	3.57	0.00184282	19898481//19283441//15720235//
914	CD2	rs4376721	7.05	9.23716e-07	19898481//19283441//15720235//
920	CD4	rs16932648	0.00144596	0.11	19951747//19665867//20080907//20190142//20181653//20184875//20083653//20164680//20127215//20127215//20112373//20077403//19904767//19777175//20089001//20079789
920	CD4	rs11614815	0.01	0.02	19951747//19665867//20080907//20190142//20181653//20184875//20083653//20164680//20127215//20127215//20112373//20077403//19904767//19777175//20089001//20079789
920	CD4	rs960278	0.02	0.00611391	19951747//19665867//20080907//20190142//20181653//20184875//20083653//20164680//20127215//20127215//20112373//20077403//19904767//19777175//20089001//20079789
920	CD4	rs12581161	0.02	0.01	19951747//19665867//20080907//20190142//20181653//20184875//20083653//20164680//20127215//20127215//20112373//20077403//19904767//19777175//20089001//20079789
920	CD4	rs17115501	0.02	0.14	19951747//19665867//20080907//20190142//20181653//20184875//20083653//20164680//20127215//20127215//20112373//20077403//19904767//19777175//20089001//20079789
920	CD4	rs12297773	0.02	0.14	19951747//19665867//20080907//20190142//20181653//20184875//20083653//20164680//20127215//20127215//20112373//20077403//19904767//19777175//20089001//20079789
920	CD4	rs12296412	0.02	0.14	19951747//19665867//20080907//20190142//20181653//20184875//20083653//20164680//20127215//20127215//20112373//20077403//19904767//19777175//20089001//20079789
920	CD4	rs11114857	0.02	0.14	19951747//19665867//20080907//20190142//20181653//20184875//20083653//20164680//20127215//20127215//20112373//20077403//19904767//19777175//20089001//20079789
920	CD4	rs9943849	0.06	0.00143858	19951747//19665867//20080907//20190142//20181653//20184875//20083653//20164680//20127215//20127215//20112373//20077403//19904767//19777175//20089001//20079789
920	CD4	rs12303180	0.07	0.00167453	19951747//19665867//20080907//20190142//20181653//20184875//20083653//20164680//20127215//20127215//20112373//20077403//19904767//19777175//20089001//20079789
920	CD4	rs1001653	0.07	0.00378664	19951747//19665867//20080907//20190142//20181653//20184875//20083653//20164680//20127215//20127215//20112373//20077403//19904767//19777175//20089001//20079789
920	CD4	rs10858915	0.08	0.000888399	19951747//19665867//20080907//20190142//20181653//20184875//20083653//20164680//20127215//20127215//20112373//20077403//19904767//19777175//20089001//20079789
920	CD4	rs4883177	0.1	0.00320204	19951747//19665867//20080907//20190142//20181653//20184875//20083653//20164680//20127215//20127215//20112373//20077403//19904767//19777175//20089001//20079789
920	CD4	rs12308237	0.1	0.13	19951747//19665867//20080907//20190142//20181653//20184875//20083653//20164680//20127215//20127215//20112373//20077403//19904767//19777175//20089001//20079789
920	CD4	rs7310083	0.11	0.00859621	19951747//19665867//20080907//20190142//20181653//20184875//20083653//20164680//20127215//20127215//20112373//20077403//19904767//19777175//20089001//20079789
920	CD4	rs17016022	0.12	0.13	19951747//19665867//20080907//20190142//20181653//20184875//20083653//20164680//20127215//20127215//20112373//20077403//19904767//19777175//20089001//20079789
920	CD4	rs11833800	0.12	0.13	19951747//19665867//20080907//20190142//20181653//20184875//20083653//20164680//20127215//20127215//20112373//20077403//19904767//19777175//20089001//20079789
920	CD4	rs1526806	0.13	0.00185458	19951747//19665867//20080907//20190142//20181653//20184875//20083653//20164680//20127215//20127215//20112373//20077403//19904767//19777175//20089001//20079789
920	CD4	rs17224015	0.13	0.00241277	19951747//19665867//20080907//20190142//20181653//20184875//20083653//20164680//20127215//20127215//20112373//20077403//19904767//19777175//20089001//20079789
920	CD4	rs3789989	0.13	0.06	19951747//19665867//20080907//20190142//20181653//20184875//20083653//20164680//20127215//20127215//20112373//20077403//19904767//19777175//20089001//20079789
920	CD4	rs17005859	0.14	0.18	19951747//19665867//20080907//20190142//20181653//20184875//20083653//20164680//20127215//20127215//20112373//20077403//19904767//19777175//20089001//20079789
920	CD4	rs9325187	0.16	0.01	19951747//19665867//20080907//20190142//20181653//20184875//20083653//20164680//20127215//20127215//20112373//20077403//19904767//19777175//20089001//20079789
920	CD4	rs17101291	0.16	0.04	19951747//19665867//20080907//20190142//20181653//20184875//20083653//20164680//20127215//20127215//20112373//20077403//19904767//19777175//20089001//20079789
920	CD4	rs7975112	0.17	0.24	19951747//19665867//20080907//20190142//20181653//20184875//20083653//20164680//20127215//20127215//20112373//20077403//19904767//19777175//20089001//20079789
920	CD4	rs3138209	0.17	0.24	19951747//19665867//20080907//20190142//20181653//20184875//20083653//20164680//20127215//20127215//20112373//20077403//19904767//19777175//20089001//20079789
920	CD4	rs3138196	0.17	0.24	19951747//19665867//20080907//20190142//20181653//20184875//20083653//20164680//20127215//20127215//20112373//20077403//19904767//19777175//20089001//20079789
920	CD4	rs2037243	0.17	0.24	19951747//19665867//20080907//20190142//20181653//20184875//20083653//20164680//20127215//20127215//20112373//20077403//19904767//19777175//20089001//20079789
920	CD4	rs1797713	0.17	0.24	19951747//19665867//20080907//20190142//20181653//20184875//20083653//20164680//20127215//20127215//20112373//20077403//19904767//19777175//20089001//20079789
920	CD4	rs17110047	0.17	0.24	19951747//19665867//20080907//20190142//20181653//20184875//20083653//20164680//20127215//20127215//20112373//20077403//19904767//19777175//20089001//20079789
920	CD4	rs17100847	0.17	0.24	19951747//19665867//20080907//20190142//20181653//20184875//20083653//20164680//20127215//20127215//20112373//20077403//19904767//19777175//20089001//20079789
920	CD4	rs17012900	0.17	0.24	19951747//19665867//20080907//20190142//20181653//20184875//20083653//20164680//20127215//20127215//20112373//20077403//19904767//19777175//20089001//20079789
920	CD4	rs17011451	0.17	0.24	19951747//19665867//20080907//20190142//20181653//20184875//20083653//20164680//20127215//20127215//20112373//20077403//19904767//19777175//20089001//20079789
920	CD4	rs12317613	0.17	0.24	19951747//19665867//20080907//20190142//20181653//20184875//20083653//20164680//20127215//20127215//20112373//20077403//19904767//19777175//20089001//20079789
920	CD4	rs12296258	0.17	0.24	19951747//19665867//20080907//20190142//20181653//20184875//20083653//20164680//20127215//20127215//20112373//20077403//19904767//19777175//20089001//20079789
920	CD4	rs11829339	0.17	0.24	19951747//19665867//20080907//20190142//20181653//20184875//20083653//20164680//20127215//20127215//20112373//20077403//19904767//19777175//20089001//20079789
920	CD4	rs10083014	0.17	0.24	19951747//19665867//20080907//20190142//20181653//20184875//20083653//20164680//20127215//20127215//20112373//20077403//19904767//19777175//20089001//20079789
920	CD4	rs4883182	0.18	0.00177652	19951747//19665867//20080907//20190142//20181653//20184875//20083653//20164680//20127215//20127215//20112373//20077403//19904767//19777175//20089001//20079789
920	CD4	rs451686	0.2	0.000905984	19951747//19665867//20080907//20190142//20181653//20184875//20083653//20164680//20127215//20127215//20112373//20077403//19904767//19777175//20089001//20079789
920	CD4	rs1372558	0.2	0.01	19951747//19665867//20080907//20190142//20181653//20184875//20083653//20164680//20127215//20127215//20112373//20077403//19904767//19777175//20089001//20079789
920	CD4	rs10777224	0.22	0.00141843	19951747//19665867//20080907//20190142//20181653//20184875//20083653//20164680//20127215//20127215//20112373//20077403//19904767//19777175//20089001//20079789
920	CD4	rs977781	0.23	0.000734918	19951747//19665867//20080907//20190142//20181653//20184875//20083653//20164680//20127215//20127215//20112373//20077403//19904767//19777175//20089001//20079789
920	CD4	rs12581457	0.23	0.00259144	19951747//19665867//20080907//20190142//20181653//20184875//20083653//20164680//20127215//20127215//20112373//20077403//19904767//19777175//20089001//20079789
920	CD4	rs12580224	0.24	0.00417834	19951747//19665867//20080907//20190142//20181653//20184875//20083653//20164680//20127215//20127215//20112373//20077403//19904767//19777175//20089001//20079789
920	CD4	rs17017578	0.24	0.14	19951747//19665867//20080907//20190142//20181653//20184875//20083653//20164680//20127215//20127215//20112373//20077403//19904767//19777175//20089001//20079789
920	CD4	rs17017303	0.25	0.05	19951747//19665867//20080907//20190142//20181653//20184875//20083653//20164680//20127215//20127215//20112373//20077403//19904767//19777175//20089001//20079789
920	CD4	rs17107412	0.25	0.13	19951747//19665867//20080907//20190142//20181653//20184875//20083653//20164680//20127215//20127215//20112373//20077403//19904767//19777175//20089001//20079789
920	CD4	rs17105624	0.25	0.13	19951747//19665867//20080907//20190142//20181653//20184875//20083653//20164680//20127215//20127215//20112373//20077403//19904767//19777175//20089001//20079789
920	CD4	rs1513093	0.25	0.13	19951747//19665867//20080907//20190142//20181653//20184875//20083653//20164680//20127215//20127215//20112373//20077403//19904767//19777175//20089001//20079789
920	CD4	rs12321140	0.25	0.13	19951747//19665867//20080907//20190142//20181653//20184875//20083653//20164680//20127215//20127215//20112373//20077403//19904767//19777175//20089001//20079789
920	CD4	rs12299328	0.25	0.13	19951747//19665867//20080907//20190142//20181653//20184875//20083653//20164680//20127215//20127215//20112373//20077403//19904767//19777175//20089001//20079789
920	CD4	rs12298111	0.25	0.13	19951747//19665867//20080907//20190142//20181653//20184875//20083653//20164680//20127215//20127215//20112373//20077403//19904767//19777175//20089001//20079789
920	CD4	rs12296886	0.25	0.13	19951747//19665867//20080907//20190142//20181653//20184875//20083653//20164680//20127215//20127215//20112373//20077403//19904767//19777175//20089001//20079789
920	CD4	rs11837365	0.25	0.13	19951747//19665867//20080907//20190142//20181653//20184875//20083653//20164680//20127215//20127215//20112373//20077403//19904767//19777175//20089001//20079789
920	CD4	rs7298066	0.27	0.01	19951747//19665867//20080907//20190142//20181653//20184875//20083653//20164680//20127215//20127215//20112373//20077403//19904767//19777175//20089001//20079789
920	CD4	rs1698754	0.29	0.00109169	19951747//19665867//20080907//20190142//20181653//20184875//20083653//20164680//20127215//20127215//20112373//20077403//19904767//19777175//20089001//20079789
920	CD4	rs10858469	0.3	0.000685613	19951747//19665867//20080907//20190142//20181653//20184875//20083653//20164680//20127215//20127215//20112373//20077403//19904767//19777175//20089001//20079789
920	CD4	rs773479	0.33	0.00528458	19951747//19665867//20080907//20190142//20181653//20184875//20083653//20164680//20127215//20127215//20112373//20077403//19904767//19777175//20089001//20079789
920	CD4	rs12297272	0.34	0.00404843	19951747//19665867//20080907//20190142//20181653//20184875//20083653//20164680//20127215//20127215//20112373//20077403//19904767//19777175//20089001//20079789
920	CD4	rs17206242	0.35	0.00182046	19951747//19665867//20080907//20190142//20181653//20184875//20083653//20164680//20127215//20127215//20112373//20077403//19904767//19777175//20089001//20079789
920	CD4	rs10506611	0.39	0.000592125	19951747//19665867//20080907//20190142//20181653//20184875//20083653//20164680//20127215//20127215//20112373//20077403//19904767//19777175//20089001//20079789
920	CD4	rs2336434	0.41	0.04	19951747//19665867//20080907//20190142//20181653//20184875//20083653//20164680//20127215//20127215//20112373//20077403//19904767//19777175//20089001//20079789
920	CD4	rs11178010	0.42	0.00156927	19951747//19665867//20080907//20190142//20181653//20184875//20083653//20164680//20127215//20127215//20112373//20077403//19904767//19777175//20089001//20079789
920	CD4	rs10506861	0.42	0.00350913	19951747//19665867//20080907//20190142//20181653//20184875//20083653//20164680//20127215//20127215//20112373//20077403//19904767//19777175//20089001//20079789
920	CD4	rs1152974	0.43	0.00918936	19951747//19665867//20080907//20190142//20181653//20184875//20083653//20164680//20127215//20127215//20112373//20077403//19904767//19777175//20089001//20079789
920	CD4	rs17016837	0.46	0.07	19951747//19665867//20080907//20190142//20181653//20184875//20083653//20164680//20127215//20127215//20112373//20077403//19904767//19777175//20089001//20079789
920	CD4	rs11104268	0.49	0.00462544	19951747//19665867//20080907//20190142//20181653//20184875//20083653//20164680//20127215//20127215//20112373//20077403//19904767//19777175//20089001//20079789
920	CD4	rs17011461	0.49	0.05	19951747//19665867//20080907//20190142//20181653//20184875//20083653//20164680//20127215//20127215//20112373//20077403//19904767//19777175//20089001//20079789
920	CD4	rs7969436	0.5	0.00105438	19951747//19665867//20080907//20190142//20181653//20184875//20083653//20164680//20127215//20127215//20112373//20077403//19904767//19777175//20089001//20079789
920	CD4	rs4360756	0.5	0.00245882	19951747//19665867//20080907//20190142//20181653//20184875//20083653//20164680//20127215//20127215//20112373//20077403//19904767//19777175//20089001//20079789
920	CD4	rs11105501	0.51	0.000541788	19951747//19665867//20080907//20190142//20181653//20184875//20083653//20164680//20127215//20127215//20112373//20077403//19904767//19777175//20089001//20079789
920	CD4	rs7971473	0.51	0.000568644	19951747//19665867//20080907//20190142//20181653//20184875//20083653//20164680//20127215//20127215//20112373//20077403//19904767//19777175//20089001//20079789
920	CD4	rs6538219	0.51	0.000862209	19951747//19665867//20080907//20190142//20181653//20184875//20083653//20164680//20127215//20127215//20112373//20077403//19904767//19777175//20089001//20079789
920	CD4	rs7315214	0.55	0.000507324	19951747//19665867//20080907//20190142//20181653//20184875//20083653//20164680//20127215//20127215//20112373//20077403//19904767//19777175//20089001//20079789
920	CD4	rs7301453	0.56	0.00130818	19951747//19665867//20080907//20190142//20181653//20184875//20083653//20164680//20127215//20127215//20112373//20077403//19904767//19777175//20089001//20079789
920	CD4	rs1861129	0.56	0.00198264	19951747//19665867//20080907//20190142//20181653//20184875//20083653//20164680//20127215//20127215//20112373//20077403//19904767//19777175//20089001//20079789
920	CD4	rs1404866	0.57	0.00079474	19951747//19665867//20080907//20190142//20181653//20184875//20083653//20164680//20127215//20127215//20112373//20077403//19904767//19777175//20089001//20079789
920	CD4	rs2176909	0.57	0.00084018	19951747//19665867//20080907//20190142//20181653//20184875//20083653//20164680//20127215//20127215//20112373//20077403//19904767//19777175//20089001//20079789
920	CD4	rs7315573	0.58	0.08	19951747//19665867//20080907//20190142//20181653//20184875//20083653//20164680//20127215//20127215//20112373//20077403//19904767//19777175//20089001//20079789
920	CD4	rs7300859	0.58	0.08	19951747//19665867//20080907//20190142//20181653//20184875//20083653//20164680//20127215//20127215//20112373//20077403//19904767//19777175//20089001//20079789
920	CD4	rs13377785	0.58	0.08	19951747//19665867//20080907//20190142//20181653//20184875//20083653//20164680//20127215//20127215//20112373//20077403//19904767//19777175//20089001//20079789
920	CD4	rs7316395	0.61	0.000907892	19951747//19665867//20080907//20190142//20181653//20184875//20083653//20164680//20127215//20127215//20112373//20077403//19904767//19777175//20089001//20079789
920	CD4	rs17354197	0.62	0.0026976	19951747//19665867//20080907//20190142//20181653//20184875//20083653//20164680//20127215//20127215//20112373//20077403//19904767//19777175//20089001//20079789
920	CD4	rs7969232	0.63	0.09	19951747//19665867//20080907//20190142//20181653//20184875//20083653//20164680//20127215//20127215//20112373//20077403//19904767//19777175//20089001//20079789
920	CD4	rs7139103	0.63	0.09	19951747//19665867//20080907//20190142//20181653//20184875//20083653//20164680//20127215//20127215//20112373//20077403//19904767//19777175//20089001//20079789
920	CD4	rs17100009	0.63	0.09	19951747//19665867//20080907//20190142//20181653//20184875//20083653//20164680//20127215//20127215//20112373//20077403//19904767//19777175//20089001//20079789
920	CD4	rs7488228	0.64	0.00047566	19951747//19665867//20080907//20190142//20181653//20184875//20083653//20164680//20127215//20127215//20112373//20077403//19904767//19777175//20089001//20079789
920	CD4	rs4842345	0.68	0.00398604	19951747//19665867//20080907//20190142//20181653//20184875//20083653//20164680//20127215//20127215//20112373//20077403//19904767//19777175//20089001//20079789
920	CD4	rs4842316	0.69	0.00052617	19951747//19665867//20080907//20190142//20181653//20184875//20083653//20164680//20127215//20127215//20112373//20077403//19904767//19777175//20089001//20079789
920	CD4	rs10858945	0.74	0.000426511	19951747//19665867//20080907//20190142//20181653//20184875//20083653//20164680//20127215//20127215//20112373//20077403//19904767//19777175//20089001//20079789
920	CD4	rs7304242	0.74	0.000439157	19951747//19665867//20080907//20190142//20181653//20184875//20083653//20164680//20127215//20127215//20112373//20077403//19904767//19777175//20089001//20079789
920	CD4	rs12579746	0.74	0.05	19951747//19665867//20080907//20190142//20181653//20184875//20083653//20164680//20127215//20127215//20112373//20077403//19904767//19777175//20089001//20079789
920	CD4	rs11105066	0.74	0.05	19951747//19665867//20080907//20190142//20181653//20184875//20083653//20164680//20127215//20127215//20112373//20077403//19904767//19777175//20089001//20079789
920	CD4	rs10459285	0.74	0.05	19951747//19665867//20080907//20190142//20181653//20184875//20083653//20164680//20127215//20127215//20112373//20077403//19904767//19777175//20089001//20079789
920	CD4	rs1592672	0.76	0.00382644	19951747//19665867//20080907//20190142//20181653//20184875//20083653//20164680//20127215//20127215//20112373//20077403//19904767//19777175//20089001//20079789
920	CD4	rs10506538	0.77	0.00225101	19951747//19665867//20080907//20190142//20181653//20184875//20083653//20164680//20127215//20127215//20112373//20077403//19904767//19777175//20089001//20079789
920	CD4	rs4103248	0.77	0.00259855	19951747//19665867//20080907//20190142//20181653//20184875//20083653//20164680//20127215//20127215//20112373//20077403//19904767//19777175//20089001//20079789
920	CD4	rs775641	0.79	0.00119025	19951747//19665867//20080907//20190142//20181653//20184875//20083653//20164680//20127215//20127215//20112373//20077403//19904767//19777175//20089001//20079789
920	CD4	rs12319446	0.79	0.01	19951747//19665867//20080907//20190142//20181653//20184875//20083653//20164680//20127215//20127215//20112373//20077403//19904767//19777175//20089001//20079789
920	CD4	rs7954738	0.79	0.04	19951747//19665867//20080907//20190142//20181653//20184875//20083653//20164680//20127215//20127215//20112373//20077403//19904767//19777175//20089001//20079789
920	CD4	rs12319289	0.8	0.01	19951747//19665867//20080907//20190142//20181653//20184875//20083653//20164680//20127215//20127215//20112373//20077403//19904767//19777175//20089001//20079789
920	CD4	rs12296247	0.81	0.01	19951747//19665867//20080907//20190142//20181653//20184875//20083653//20164680//20127215//20127215//20112373//20077403//19904767//19777175//20089001//20079789
920	CD4	rs12827748	0.83	0.000440717	19951747//19665867//20080907//20190142//20181653//20184875//20083653//20164680//20127215//20127215//20112373//20077403//19904767//19777175//20089001//20079789
920	CD4	rs1299468	0.83	0.0087379	19951747//19665867//20080907//20190142//20181653//20184875//20083653//20164680//20127215//20127215//20112373//20077403//19904767//19777175//20089001//20079789
920	CD4	rs10161016	0.84	0.04	19951747//19665867//20080907//20190142//20181653//20184875//20083653//20164680//20127215//20127215//20112373//20077403//19904767//19777175//20089001//20079789
920	CD4	rs10777222	0.85	0.000379047	19951747//19665867//20080907//20190142//20181653//20184875//20083653//20164680//20127215//20127215//20112373//20077403//19904767//19777175//20089001//20079789
920	CD4	rs460406	0.86	0.000572384	19951747//19665867//20080907//20190142//20181653//20184875//20083653//20164680//20127215//20127215//20112373//20077403//19904767//19777175//20089001//20079789
920	CD4	rs11109799	0.86	0.00669614	19951747//19665867//20080907//20190142//20181653//20184875//20083653//20164680//20127215//20127215//20112373//20077403//19904767//19777175//20089001//20079789
920	CD4	rs315142	0.87	0.00359678	19951747//19665867//20080907//20190142//20181653//20184875//20083653//20164680//20127215//20127215//20112373//20077403//19904767//19777175//20089001//20079789
920	CD4	rs10506979	0.93	0.00277384	19951747//19665867//20080907//20190142//20181653//20184875//20083653//20164680//20127215//20127215//20112373//20077403//19904767//19777175//20089001//20079789
920	CD4	rs1252286	0.94	0.05	19951747//19665867//20080907//20190142//20181653//20184875//20083653//20164680//20127215//20127215//20112373//20077403//19904767//19777175//20089001//20079789
920	CD4	rs12321407	0.94	0.05	19951747//19665867//20080907//20190142//20181653//20184875//20083653//20164680//20127215//20127215//20112373//20077403//19904767//19777175//20089001//20079789
920	CD4	rs7137568	0.95	0.05	19951747//19665867//20080907//20190142//20181653//20184875//20083653//20164680//20127215//20127215//20112373//20077403//19904767//19777175//20089001//20079789
920	CD4	rs11179198	1.03	0.00210579	19951747//19665867//20080907//20190142//20181653//20184875//20083653//20164680//20127215//20127215//20112373//20077403//19904767//19777175//20089001//20079789
920	CD4	rs10506556	1.05	0.00247342	19951747//19665867//20080907//20190142//20181653//20184875//20083653//20164680//20127215//20127215//20112373//20077403//19904767//19777175//20089001//20079789
920	CD4	rs4244071	1.07	0.000900913	19951747//19665867//20080907//20190142//20181653//20184875//20083653//20164680//20127215//20127215//20112373//20077403//19904767//19777175//20089001//20079789
920	CD4	rs1800973	1.07	0.00309469	19951747//19665867//20080907//20190142//20181653//20184875//20083653//20164680//20127215//20127215//20112373//20077403//19904767//19777175//20089001//20079789
920	CD4	rs10846301	1.07	0.03	19951747//19665867//20080907//20190142//20181653//20184875//20083653//20164680//20127215//20127215//20112373//20077403//19904767//19777175//20089001//20079789
920	CD4	rs10506599	1.09	0.002493	19951747//19665867//20080907//20190142//20181653//20184875//20083653//20164680//20127215//20127215//20112373//20077403//19904767//19777175//20089001//20079789
920	CD4	rs1563834	1.11	0.000901179	19951747//19665867//20080907//20190142//20181653//20184875//20083653//20164680//20127215//20127215//20112373//20077403//19904767//19777175//20089001//20079789
920	CD4	rs4388945	1.11	0.00112056	19951747//19665867//20080907//20190142//20181653//20184875//20083653//20164680//20127215//20127215//20112373//20077403//19904767//19777175//20089001//20079789
920	CD4	rs12424060	1.11	0.00202804	19951747//19665867//20080907//20190142//20181653//20184875//20083653//20164680//20127215//20127215//20112373//20077403//19904767//19777175//20089001//20079789
920	CD4	rs998056	1.11	0.00346086	19951747//19665867//20080907//20190142//20181653//20184875//20083653//20164680//20127215//20127215//20112373//20077403//19904767//19777175//20089001//20079789
920	CD4	rs11835155	1.12	0.00071681	19951747//19665867//20080907//20190142//20181653//20184875//20083653//20164680//20127215//20127215//20112373//20077403//19904767//19777175//20089001//20079789
920	CD4	rs11104736	1.12	0.00114922	19951747//19665867//20080907//20190142//20181653//20184875//20083653//20164680//20127215//20127215//20112373//20077403//19904767//19777175//20089001//20079789
920	CD4	rs2579088	1.13	0.000381445	19951747//19665867//20080907//20190142//20181653//20184875//20083653//20164680//20127215//20127215//20112373//20077403//19904767//19777175//20089001//20079789
920	CD4	rs11835095	1.13	0.04	19951747//19665867//20080907//20190142//20181653//20184875//20083653//20164680//20127215//20127215//20112373//20077403//19904767//19777175//20089001//20079789
920	CD4	rs2043369	1.14	0.000383233	19951747//19665867//20080907//20190142//20181653//20184875//20083653//20164680//20127215//20127215//20112373//20077403//19904767//19777175//20089001//20079789
920	CD4	rs12828154	1.16	0.000498616	19951747//19665867//20080907//20190142//20181653//20184875//20083653//20164680//20127215//20127215//20112373//20077403//19904767//19777175//20089001//20079789
920	CD4	rs12371967	1.17	0.000661083	19951747//19665867//20080907//20190142//20181653//20184875//20083653//20164680//20127215//20127215//20112373//20077403//19904767//19777175//20089001//20079789
920	CD4	rs10845265	1.19	0.00328106	19951747//19665867//20080907//20190142//20181653//20184875//20083653//20164680//20127215//20127215//20112373//20077403//19904767//19777175//20089001//20079789
920	CD4	rs11180463	1.2	0.000609199	19951747//19665867//20080907//20190142//20181653//20184875//20083653//20164680//20127215//20127215//20112373//20077403//19904767//19777175//20089001//20079789
920	CD4	rs2700149	1.21	0.04	19951747//19665867//20080907//20190142//20181653//20184875//20083653//20164680//20127215//20127215//20112373//20077403//19904767//19777175//20089001//20079789
920	CD4	rs10745622	1.21	0.04	19951747//19665867//20080907//20190142//20181653//20184875//20083653//20164680//20127215//20127215//20112373//20077403//19904767//19777175//20089001//20079789
920	CD4	rs10506968	1.23	0.000605639	19951747//19665867//20080907//20190142//20181653//20184875//20083653//20164680//20127215//20127215//20112373//20077403//19904767//19777175//20089001//20079789
920	CD4	rs941197	1.31	0.000410166	19951747//19665867//20080907//20190142//20181653//20184875//20083653//20164680//20127215//20127215//20112373//20077403//19904767//19777175//20089001//20079789
920	CD4	rs12311366	1.34	0.03	19951747//19665867//20080907//20190142//20181653//20184875//20083653//20164680//20127215//20127215//20112373//20077403//19904767//19777175//20089001//20079789
920	CD4	rs4980929	1.38	0.000212389	19951747//19665867//20080907//20190142//20181653//20184875//20083653//20164680//20127215//20127215//20112373//20077403//19904767//19777175//20089001//20079789
920	CD4	rs17181816	1.41	0.00123406	19951747//19665867//20080907//20190142//20181653//20184875//20083653//20164680//20127215//20127215//20112373//20077403//19904767//19777175//20089001//20079789
920	CD4	rs1558745	1.44	0.02	19951747//19665867//20080907//20190142//20181653//20184875//20083653//20164680//20127215//20127215//20112373//20077403//19904767//19777175//20089001//20079789
920	CD4	rs11109401	1.46	0.000924207	19951747//19665867//20080907//20190142//20181653//20184875//20083653//20164680//20127215//20127215//20112373//20077403//19904767//19777175//20089001//20079789
920	CD4	rs1882146	1.5	0.000720794	19951747//19665867//20080907//20190142//20181653//20184875//20083653//20164680//20127215//20127215//20112373//20077403//19904767//19777175//20089001//20079789
920	CD4	rs12367086	1.53	0.00203507	19951747//19665867//20080907//20190142//20181653//20184875//20083653//20164680//20127215//20127215//20112373//20077403//19904767//19777175//20089001//20079789
920	CD4	rs2717445	1.66	0.000272164	19951747//19665867//20080907//20190142//20181653//20184875//20083653//20164680//20127215//20127215//20112373//20077403//19904767//19777175//20089001//20079789
920	CD4	rs7976576	1.68	0.000268279	19951747//19665867//20080907//20190142//20181653//20184875//20083653//20164680//20127215//20127215//20112373//20077403//19904767//19777175//20089001//20079789
920	CD4	rs7309888	1.71	0.000257843	19951747//19665867//20080907//20190142//20181653//20184875//20083653//20164680//20127215//20127215//20112373//20077403//19904767//19777175//20089001//20079789
920	CD4	rs11176420	1.73	0.00114588	19951747//19665867//20080907//20190142//20181653//20184875//20083653//20164680//20127215//20127215//20112373//20077403//19904767//19777175//20089001//20079789
920	CD4	rs11180209	1.75	0.02	19951747//19665867//20080907//20190142//20181653//20184875//20083653//20164680//20127215//20127215//20112373//20077403//19904767//19777175//20089001//20079789
920	CD4	rs7962020	1.84	0.00450202	19951747//19665867//20080907//20190142//20181653//20184875//20083653//20164680//20127215//20127215//20112373//20077403//19904767//19777175//20089001//20079789
920	CD4	rs10506557	1.87	0.00105095	19951747//19665867//20080907//20190142//20181653//20184875//20083653//20164680//20127215//20127215//20112373//20077403//19904767//19777175//20089001//20079789
920	CD4	rs7304931	1.88	0.01	19951747//19665867//20080907//20190142//20181653//20184875//20083653//20164680//20127215//20127215//20112373//20077403//19904767//19777175//20089001//20079789
920	CD4	rs2701077	1.91	0.000220272	19951747//19665867//20080907//20190142//20181653//20184875//20083653//20164680//20127215//20127215//20112373//20077403//19904767//19777175//20089001//20079789
920	CD4	rs12830715	2.04	0.00424459	19951747//19665867//20080907//20190142//20181653//20184875//20083653//20164680//20127215//20127215//20112373//20077403//19904767//19777175//20089001//20079789
920	CD4	rs10779113	2.06	0.000454128	19951747//19665867//20080907//20190142//20181653//20184875//20083653//20164680//20127215//20127215//20112373//20077403//19904767//19777175//20089001//20079789
920	CD4	rs1904552	2.13	0.000527766	19951747//19665867//20080907//20190142//20181653//20184875//20083653//20164680//20127215//20127215//20112373//20077403//19904767//19777175//20089001//20079789
920	CD4	rs1922660	2.31	7.9415e-05	19951747//19665867//20080907//20190142//20181653//20184875//20083653//20164680//20127215//20127215//20112373//20077403//19904767//19777175//20089001//20079789
920	CD4	rs10506559	2.37	0.000148551	19951747//19665867//20080907//20190142//20181653//20184875//20083653//20164680//20127215//20127215//20112373//20077403//19904767//19777175//20089001//20079789
920	CD4	rs17018277	2.37	0.00133605	19951747//19665867//20080907//20190142//20181653//20184875//20083653//20164680//20127215//20127215//20112373//20077403//19904767//19777175//20089001//20079789
920	CD4	rs4842368	2.39	0.000698873	19951747//19665867//20080907//20190142//20181653//20184875//20083653//20164680//20127215//20127215//20112373//20077403//19904767//19777175//20089001//20079789
920	CD4	rs10778964	2.41	0.000365701	19951747//19665867//20080907//20190142//20181653//20184875//20083653//20164680//20127215//20127215//20112373//20077403//19904767//19777175//20089001//20079789
920	CD4	rs4149578	2.44	0.00041334	19951747//19665867//20080907//20190142//20181653//20184875//20083653//20164680//20127215//20127215//20112373//20077403//19904767//19777175//20089001//20079789
920	CD4	rs7960270	2.46	0.000344601	19951747//19665867//20080907//20190142//20181653//20184875//20083653//20164680//20127215//20127215//20112373//20077403//19904767//19777175//20089001//20079789
920	CD4	rs11175239	2.53	8.73625e-05	19951747//19665867//20080907//20190142//20181653//20184875//20083653//20164680//20127215//20127215//20112373//20077403//19904767//19777175//20089001//20079789
920	CD4	rs17103154	2.54	0.00864566	19951747//19665867//20080907//20190142//20181653//20184875//20083653//20164680//20127215//20127215//20112373//20077403//19904767//19777175//20089001//20079789
920	CD4	rs10879934	2.77	5.20174e-05	19951747//19665867//20080907//20190142//20181653//20184875//20083653//20164680//20127215//20127215//20112373//20077403//19904767//19777175//20089001//20079789
920	CD4	rs17100060	2.88	0.000217635	19951747//19665867//20080907//20190142//20181653//20184875//20083653//20164680//20127215//20127215//20112373//20077403//19904767//19777175//20089001//20079789
920	CD4	rs6581798	2.9	0.00305306	19951747//19665867//20080907//20190142//20181653//20184875//20083653//20164680//20127215//20127215//20112373//20077403//19904767//19777175//20089001//20079789
920	CD4	rs11104711	2.93	0.00041464	19951747//19665867//20080907//20190142//20181653//20184875//20083653//20164680//20127215//20127215//20112373//20077403//19904767//19777175//20089001//20079789
920	CD4	rs4913345	2.95	0.00015998	19951747//19665867//20080907//20190142//20181653//20184875//20083653//20164680//20127215//20127215//20112373//20077403//19904767//19777175//20089001//20079789
920	CD4	rs7962099	3.03	0.000165393	19951747//19665867//20080907//20190142//20181653//20184875//20083653//20164680//20127215//20127215//20112373//20077403//19904767//19777175//20089001//20079789
920	CD4	rs12310775	3.07	3.77807e-05	19951747//19665867//20080907//20190142//20181653//20184875//20083653//20164680//20127215//20127215//20112373//20077403//19904767//19777175//20089001//20079789
920	CD4	rs2227492	3.08	0.000398218	19951747//19665867//20080907//20190142//20181653//20184875//20083653//20164680//20127215//20127215//20112373//20077403//19904767//19777175//20089001//20079789
920	CD4	rs1827073	3.33	0.000135743	19951747//19665867//20080907//20190142//20181653//20184875//20083653//20164680//20127215//20127215//20112373//20077403//19904767//19777175//20089001//20079789
920	CD4	rs7307293	3.43	5.73746e-05	19951747//19665867//20080907//20190142//20181653//20184875//20083653//20164680//20127215//20127215//20112373//20077403//19904767//19777175//20089001//20079789
920	CD4	rs7303892	3.45	2.40255e-05	19951747//19665867//20080907//20190142//20181653//20184875//20083653//20164680//20127215//20127215//20112373//20077403//19904767//19777175//20089001//20079789
920	CD4	rs7487664	3.63	0.000109708	19951747//19665867//20080907//20190142//20181653//20184875//20083653//20164680//20127215//20127215//20112373//20077403//19904767//19777175//20089001//20079789
920	CD4	rs4913281	3.92	4.8914e-05	19951747//19665867//20080907//20190142//20181653//20184875//20083653//20164680//20127215//20127215//20112373//20077403//19904767//19777175//20089001//20079789
920	CD4	rs10506951	4.08	6.97175e-05	19951747//19665867//20080907//20190142//20181653//20184875//20083653//20164680//20127215//20127215//20112373//20077403//19904767//19777175//20089001//20079789
920	CD4	rs7968203	4.14	1.63826e-05	19951747//19665867//20080907//20190142//20181653//20184875//20083653//20164680//20127215//20127215//20112373//20077403//19904767//19777175//20089001//20079789
920	CD4	rs9652019	4.15	5.95704e-05	19951747//19665867//20080907//20190142//20181653//20184875//20083653//20164680//20127215//20127215//20112373//20077403//19904767//19777175//20089001//20079789
920	CD4	rs3181032	4.59	0.00060088	19951747//19665867//20080907//20190142//20181653//20184875//20083653//20164680//20127215//20127215//20112373//20077403//19904767//19777175//20089001//20079789
920	CD4	rs11835593	4.65	0.000509768	19951747//19665867//20080907//20190142//20181653//20184875//20083653//20164680//20127215//20127215//20112373//20077403//19904767//19777175//20089001//20079789
920	CD4	rs7959667	4.77	7.22505e-06	19951747//19665867//20080907//20190142//20181653//20184875//20083653//20164680//20127215//20127215//20112373//20077403//19904767//19777175//20089001//20079789
920	CD4	rs17106030	4.83	2.07771e-05	19951747//19665867//20080907//20190142//20181653//20184875//20083653//20164680//20127215//20127215//20112373//20077403//19904767//19777175//20089001//20079789
920	CD4	rs2367897	5.44	7.53398e-06	19951747//19665867//20080907//20190142//20181653//20184875//20083653//20164680//20127215//20127215//20112373//20077403//19904767//19777175//20089001//20079789
920	CD4	rs7966756	5.56	1.92518e-05	19951747//19665867//20080907//20190142//20181653//20184875//20083653//20164680//20127215//20127215//20112373//20077403//19904767//19777175//20089001//20079789
920	CD4	rs2717417	5.81	6.22439e-06	19951747//19665867//20080907//20190142//20181653//20184875//20083653//20164680//20127215//20127215//20112373//20077403//19904767//19777175//20089001//20079789
920	CD4	rs1433369	6.29	4.31037e-05	19951747//19665867//20080907//20190142//20181653//20184875//20083653//20164680//20127215//20127215//20112373//20077403//19904767//19777175//20089001//20079789
920	CD4	rs12812726	7.86	1.01414e-05	19951747//19665867//20080907//20190142//20181653//20184875//20083653//20164680//20127215//20127215//20112373//20077403//19904767//19777175//20089001//20079789
920	CD4	rs1450959	8.96	9.27242e-08	19951747//19665867//20080907//20190142//20181653//20184875//20083653//20164680//20127215//20127215//20112373//20077403//19904767//19777175//20089001//20079789
920	CD4	rs12426701	9.74	1.26056e-06	19951747//19665867//20080907//20190142//20181653//20184875//20083653//20164680//20127215//20127215//20112373//20077403//19904767//19777175//20089001//20079789
920	CD4	rs7299914	10.63	2.15532e-08	19951747//19665867//20080907//20190142//20181653//20184875//20083653//20164680//20127215//20127215//20112373//20077403//19904767//19777175//20089001//20079789
924	CD7	rs2279395	0.05	0.00204074	16797160//16443378//17153599//16039551//16133879//15389525//
924	CD7	rs3176835	0.42	0.00964926	16797160//16443378//17153599//16039551//16133879//15389525//
924	CD7	rs9916019	0.96	0.00189416	16797160//16443378//17153599//16039551//16133879//15389525//
924	CD7	rs7208247	1.11	0.00275816	16797160//16443378//17153599//16039551//16133879//15389525//
924	CD7	rs2589143	1.12	0.000559607	16797160//16443378//17153599//16039551//16133879//15389525//
924	CD7	rs9303031	1.69	0.00027179	16797160//16443378//17153599//16039551//16133879//15389525//
924	CD7	rs7503819	2.25	0.000121079	16797160//16443378//17153599//16039551//16133879//15389525//
924	CD7	rs9901846	4.32	9.99383e-06	16797160//16443378//17153599//16039551//16133879//15389525//
924	CD7	rs8075102	28.64	4.21885e-15	16797160//16443378//17153599//16039551//16133879//15389525//
933	CD22	rs7255123	0.01	0.00163756	15454884//15067094
933	CD22	rs1030216	0.01	0.00299332	15454884//15067094
933	CD22	rs276742	0.03	0.00949428	15454884//15067094
933	CD22	rs807491	0.08	0.00096034	15454884//15067094
933	CD22	rs3786916	0.08	0.00854134	15454884//15067094
933	CD22	rs8102137	0.09	0.00101656	15454884//15067094
933	CD22	rs740873	0.09	0.0066497	15454884//15067094
933	CD22	rs12973831	0.1	0.00188178	15454884//15067094
933	CD22	rs10426955	0.1	0.00279676	15454884//15067094
933	CD22	rs752294	0.1	0.00561419	15454884//15067094
933	CD22	rs934108	0.11	0.000905177	15454884//15067094
933	CD22	rs11881341	0.14	0.18	15454884//15067094
933	CD22	rs10425871	0.16	0.000828686	15454884//15067094
933	CD22	rs4806015	0.17	0.00198025	15454884//15067094
933	CD22	rs1865106	0.17	0.00239603	15454884//15067094
933	CD22	rs8113554	0.17	0.24	15454884//15067094
933	CD22	rs16965478	0.17	0.24	15454884//15067094
933	CD22	rs231228	0.2	0.00160022	15454884//15067094
933	CD22	rs7508120	0.21	0.00270491	15454884//15067094
933	CD22	rs4807536	0.21	0.00694604	15454884//15067094
933	CD22	rs8107155	0.23	0.000848055	15454884//15067094
933	CD22	rs8110742	0.26	0.0072324	15454884//15067094
933	CD22	rs16966311	0.26	0.04	15454884//15067094
933	CD22	rs7251186	0.3	0.01	15454884//15067094
933	CD22	rs4805889	0.31	0.00679604	15454884//15067094
933	CD22	rs369298	0.36	0.000693078	15454884//15067094
933	CD22	rs10414009	0.36	0.0040184	15454884//15067094
933	CD22	rs11667547	0.39	0.000778015	15454884//15067094
933	CD22	rs4378720	0.39	0.00479297	15454884//15067094
933	CD22	rs2290652	0.45	0.000748647	15454884//15067094
933	CD22	rs2278996	0.49	0.00146237	15454884//15067094
933	CD22	rs17696630	0.51	0.00189759	15454884//15067094
933	CD22	rs6510747	0.51	0.00567763	15454884//15067094
933	CD22	rs278233	0.55	0.00175278	15454884//15067094
933	CD22	rs7250593	0.56	0.00717185	15454884//15067094
933	CD22	rs1270289	0.58	0.00810495	15454884//15067094
933	CD22	rs8103183	0.59	0.00796082	15454884//15067094
933	CD22	rs510077	0.6	0.03	15454884//15067094
933	CD22	rs10418537	0.6	0.08	15454884//15067094
933	CD22	rs4806017	0.61	0.00468547	15454884//15067094
933	CD22	rs2867723	0.61	0.03	15454884//15067094
933	CD22	rs16967511	0.63	0.00334528	15454884//15067094
933	CD22	rs8105889	0.63	0.09	15454884//15067094
933	CD22	rs10410294	0.64	0.000528632	15454884//15067094
933	CD22	rs11672221	0.66	0.00981287	15454884//15067094
933	CD22	rs668893	0.68	0.00281614	15454884//15067094
933	CD22	rs12460278	0.72	0.000573646	15454884//15067094
933	CD22	rs255265	0.73	0.00241141	15454884//15067094
933	CD22	rs7259736	0.88	0.000434867	15454884//15067094
933	CD22	rs10153449	0.89	0.00179864	15454884//15067094
933	CD22	rs10405094	0.99	0.03	15454884//15067094
933	CD22	rs673162	1.09	0.00196693	15454884//15067094
933	CD22	rs7257017	1.12	0.000292797	15454884//15067094
933	CD22	rs10415423	1.15	0.00153675	15454884//15067094
933	CD22	rs276736	1.24	0.00302995	15454884//15067094
933	CD22	rs16966482	1.27	0.00160157	15454884//15067094
933	CD22	rs4806933	1.41	0.00239377	15454884//15067094
933	CD22	rs1270284	1.44	0.00322702	15454884//15067094
933	CD22	rs17304618	1.51	0.000270052	15454884//15067094
933	CD22	rs13960	1.65	0.000192002	15454884//15067094
933	CD22	rs1117941	1.65	0.000475388	15454884//15067094
933	CD22	rs989251	1.71	0.000162523	15454884//15067094
933	CD22	rs8112457	1.84	0.000141056	15454884//15067094
933	CD22	rs8101993	1.84	0.000238742	15454884//15067094
933	CD22	rs2291067	1.84	0.000367171	15454884//15067094
933	CD22	rs7255249	1.85	0.00192362	15454884//15067094
933	CD22	rs7249169	1.86	0.00197398	15454884//15067094
933	CD22	rs7257460	2.06	0.000133335	15454884//15067094
933	CD22	rs7253538	2.21	0.000298505	15454884//15067094
933	CD22	rs516423	2.3	0.000105472	15454884//15067094
933	CD22	rs845428	2.55	0.000392066	15454884//15067094
933	CD22	rs10417003	2.93	0.000448948	15454884//15067094
933	CD22	rs4805409	3.11	7.82263e-05	15454884//15067094
933	CD22	rs312934	3.26	3.08277e-05	15454884//15067094
933	CD22	rs276374	3.65	0.000110239	15454884//15067094
933	CD22	rs11669242	3.82	3.77726e-05	15454884//15067094
933	CD22	rs12973080	3.89	5.09948e-05	15454884//15067094
933	CD22	rs8108822	3.89	7.0186e-05	15454884//15067094
933	CD22	rs765746	4.36	3.50156e-05	15454884//15067094
933	CD22	rs1879039	4.6	1.29108e-05	15454884//15067094
933	CD22	rs2239914	5.2	3.93631e-06	15454884//15067094
933	CD22	rs17530179	5.55	6.91267e-06	15454884//15067094
933	CD22	rs7255086	6.43	1.97564e-06	15454884//15067094
933	CD22	rs11882545	7.1	7.112e-07	15454884//15067094
933	CD22	rs17501293	8.81	2.37599e-07	15454884//15067094
933	CD22	rs4805415	8.98	1.5959e-07	15454884//15067094
933	CD22	rs752503	9.51	1.34103e-07	15454884//15067094
933	CD22	rs8104309	9.89	7.47806e-08	15454884//15067094
933	CD22	rs2074944	13.4	3.96195e-09	15454884//15067094
933	CD22	rs8112651	15.05	2.07018e-09	15454884//15067094
933	CD22	rs3810374	26.45	4.20242e-12	15454884//15067094
959	CD40LG	rs1412555	0.07	0.00112895	19672323//19604259//19595612//19269957//17934338//
959	CD40LG	rs17002618	0.58	0.08	19672323//19604259//19595612//19269957//17934338//
959	CD40LG	rs4829864	0.93	0.000433498	19672323//19604259//19595612//19269957//17934338//
959	CD40LG	rs4829607	1.24	0.000318527	19672323//19604259//19595612//19269957//17934338//
959	CD40LG	rs4829830	3.15	3.70725e-05	19672323//19604259//19595612//19269957//17934338//
959	CD40LG	rs5930973	4.4	3.9719e-05	19672323//19604259//19595612//19269957//17934338//
999	CDH1	rs9930761	0.00222089	0.01	need to be further confirmed
999	CDH1	rs2938723	0.01	0.00100664	need to be further confirmed
999	CDH1	rs288604	0.01	0.00368345	need to be further confirmed
999	CDH1	rs1992070	0.02	0.14	need to be further confirmed
999	CDH1	rs2879844	0.03	0.00192901	need to be further confirmed
999	CDH1	rs1158538	0.03	0.00363979	need to be further confirmed
999	CDH1	rs12443669	0.04	0.04	need to be further confirmed
999	CDH1	rs1992113	0.05	0.00144748	need to be further confirmed
999	CDH1	rs11647470	0.05	0.01	need to be further confirmed
999	CDH1	rs17399883	0.06	0.01	need to be further confirmed
999	CDH1	rs12918376	0.08	0.000990365	need to be further confirmed
999	CDH1	rs9930107	0.09	0.00273729	need to be further confirmed
999	CDH1	rs9934842	0.1	0.000915513	need to be further confirmed
999	CDH1	rs868241	0.1	0.13	need to be further confirmed
999	CDH1	rs2319724	0.12	0.00853565	need to be further confirmed
999	CDH1	rs4783872	0.12	0.13	need to be further confirmed
999	CDH1	rs1110756	0.13	0.02	need to be further confirmed
999	CDH1	rs9933453	0.14	0.18	need to be further confirmed
999	CDH1	rs7201323	0.14	0.18	need to be further confirmed
999	CDH1	rs7196925	0.14	0.18	need to be further confirmed
999	CDH1	rs6500816	0.14	0.18	need to be further confirmed
999	CDH1	rs9932597	0.17	0.23	need to be further confirmed
999	CDH1	rs8062219	0.17	0.24	need to be further confirmed
999	CDH1	rs745668	0.17	0.24	need to be further confirmed
999	CDH1	rs7202660	0.17	0.24	need to be further confirmed
999	CDH1	rs7194560	0.17	0.24	need to be further confirmed
999	CDH1	rs17140438	0.17	0.24	need to be further confirmed
999	CDH1	rs2233455	0.2	0.00663085	need to be further confirmed
999	CDH1	rs8059025	0.21	0.00156282	need to be further confirmed
999	CDH1	rs355954	0.22	0.01	need to be further confirmed
999	CDH1	rs10500519	0.23	0.000761387	need to be further confirmed
999	CDH1	rs2938721	0.23	0.000794766	need to be further confirmed
999	CDH1	rs1423929	0.25	0.00282047	need to be further confirmed
[truncated: 15,524 more rows]
