# Supplementary material for: A towards-multidimensional screening approach to predict candidate genes of rheumatoid arthritis based on SNP, structural and functional annotations
Source: BMC Med Genomics. 2010 Aug 20;3:38. doi: 10.1186/1755-8794-3-38 (PMC2939610; doi:10.1186/1755-8794-3-38)
Supplement: Additional file 3 — the KEGG functional enrichment of candidate genes predicted by our proposed method. [file 1755-8794-3-38-S3.XLS]

## Sheet: candidate genes
KEGG pathway	Gene number	Entrez Gene IDs
MAPK signaling pathway	34	1398 1956 208 2260 2263 2318 2872 4149 4773 4791 4893 4914 4915 5058 5594 5599 5604 5605 5778 5894 5906 6654 7043 7048 7186 7189 7850 836 840 841 842 8986 9261 9479
Focal adhesion	32	1282 1284 1293 1398 1956 208 2318 2534 2932 331 3479 3480 3673 3694 3791 387 4233 4638 5058 5170 5295 5594 5599 5604 57144 5894 5906 6654 6714 7450 87 9855
Cytokine-cytokine receptor interaction	24	10344 1439 1896 1956 2057 2322 2690 3559 3570 3594 3791 3953 3976 4233 5196 6355 6361 650 657 7043 7048 7293 7850 959
Regulation of actin cytoskeleton	21	1398 1956 2260 2263 23365 3673 3683 3684 3694 387 4638 4893 5058 5295 5594 5604 5605 57144 5894 6654 87
Complement and coagulation cascades	19	1380 1604 1675 2153 2157 2159 2160 3053 3075 3818 5104 5265 5327 5340 629 7035 7056 718 7450
Chronic myeloid leukemia	18	1021 1027 1029 1398 208 25 4791 4893 5295 5594 5604 5605 5894 613 6654 7043 7048 867
Natural killer cell mediated cytotoxicity	18	10725 2534 3105 3683 3824 3932 3937 4773 4893 5058 5295 5594 5604 5605 5894 6654 79465 836
Adherens junction	18	1387 1956 2260 2534 3480 3643 387 4233 5594 5770 5787 5797 6714 6934 7048 87 9855 999
Insulin signaling pathway	17	1398 208 2872 2932 3643 3667 4893 5170 5295 5594 5599 5604 5605 5770 5894 6654 867
Jak-STAT signaling pathway	16	1387 1439 2057 208 2690 3559 3570 3594 3718 3953 3976 5292 5295 6654 8554 867
T cell receptor signaling pathway	16	10725 208 2534 387 3932 3937 4773 4791 4893 5058 5295 57144 6654 867 920 959
Colorectal cancer	15	1956 208 2932 3480 4233 5295 5594 5599 5604 5894 6654 7043 7048 836 842
Hematopoietic cell lineage	14	1380 1604 2057 2322 2811 3559 3570 3673 3684 7850 914 920 924 933
Glioma	13	1021 1029 1956 208 3479 3480 4893 5295 5594 5604 5605 5894 6654
Pancreatic cancer	13	1021 1029 1956 208 4791 5295 5594 5599 5604 5894 7043 7048 842
Fc epsilon RI signaling pathway	13	208 2205 2534 3937 4893 5295 5594 5599 5604 5605 5894 6654 695
VEGF signaling pathway	13	10725 208 3791 4773 4893 5295 5594 5604 5605 5894 6714 842 9261
Axon guidance	13	10725 2048 23365 25 2534 2932 387 4233 4773 4893 5058 5594 57144
Cell cycle	12	1017 1021 1022 1027 1029 1031 1387 25 2932 5933 7043 7465
GnRH signaling pathway	11	1956 2488 4323 4893 5594 5599 5604 5605 5894 6654 6714
Neuroactive ligand-receptor interaction	11	2488 2492 2690 2696 3001 3953 5024 5340 552 7068 8811
Apoptosis	11	1439 208 331 4791 4914 5295 7186 836 840 841 842
Adipocytokine signaling pathway	10	208 3667 3718 3953 4791 5465 5599 6256 6257 7186
B cell receptor signaling pathway	10	10725 1380 208 2932 4773 4791 4893 5295 695 933
Cell adhesion molecules (CAMs)	10	3105 3385 3683 3684 5797 914 920 933 959 999
Wnt signaling pathway	8	10725 1387 2932 387 4773 5467 5599 6934
Leukocyte transendothelial migration	8	3683 3684 387 4688 5196 5295 5906 87
Gap junction	8	1956 4893 5594 5604 5605 5894 6654 6714
TGF-beta signaling pathway	8	1387 387 5594 5933 650 657 7043 7048
ECM-receptor interaction	7	1282 1284 1293 2811 3673 3694 7450
Epithelial cell signaling in Helicobacter pylori infection	7	1956 4233 4791 5058 5599 6714 836
Long-term depression	7	3479 3480 4893 5594 5604 5605 5894
Long-term potentiation	7	1387 4893 5594 5604 5605 5894 5906
Toll-like receptor signaling pathway	6	208 4791 5295 5599 7189 841
Dorso-ventral axis formation	5	1956 5594 5604 5894 6654
Tight junction	5	208 387 4893 6714 87
PPAR signaling pathway	5	5170 5465 5467 6256 6257
mTOR signaling pathway	5	208 3479 5170 5295 5594
Type II diabetes mellitus	5	3643 3667 5295 5594 5599
Neurodegenerative Disorders	4	1387 836 840 841
Calcium signaling pathway	4	1956 4638 5024 552
Dentatorubropallidoluysian atrophy (DRPLA)	4	3643 836 840 841
Pathogenic Escherichia coli infection - EPEC	4	25 2534 387 999
Pathogenic Escherichia coli infection - EHEC	4	25 2534 387 999
Cell Communication	4	1282 1284 1293 7450
Alzheimer's disease	3	2932 836 840
Antigen processing and presentation	3	3105 3824 920
Huntington's disease	3	1387 836 841
Hedgehog signaling pathway	2	2932 650
Phosphatidylinositol signaling system	1	5295
Type I diabetes mellitus	1	3105
Bile acid biosynthesis	1	128
Tyrosine metabolism	1	128
Glycolysis / Gluconeogenesis	1	128
1- and 2-Methylnaphthalene degradation	1	128
Methane metabolism	1	128
Metabolism of xenobiotics by cytochrome P450	1	128
Fatty acid metabolism	1	128
Notch signaling pathway	1	1387
Glycerolipid metabolism	1	128
