# Supplementary material for: A towards-multidimensional screening approach to predict candidate genes of rheumatoid arthritis based on SNP, structural and functional annotations
Source: BMC Med Genomics. 2010 Aug 20;3:38. doi: 10.1186/1755-8794-3-38 (PMC2939610; doi:10.1186/1755-8794-3-38)
Supplement: Additional file 4 — the KEGG functional enrichment of known disease genes. [file 1755-8794-3-38-S4.XLS]

## Sheet: known disease genes
KEGG pathway	Gene number	Entrez Gene IDs
Cytokine-cytokine receptor interaction	67	10563 10673 11009 115650 1231 1234 1235 1435 149233 1524 23765 3458 3459 355 3552 3553 3558 356 3565 3566 3569 3572 3574 3576 3586 3593 3600 3604 3605 3606 3627 3952 4049 4982 5008 50604 50615 51561 55801 58191 608 6347 6348 6352 6354 6362 6364 6366 6375 6376 6387 7040 7124 7132 7133 7422 7852 8600 8718 8741 8744 8764 8771 8795 943 958 9966
Toll-like receptor signaling pathway	25	1432 23118 2353 3553 3569 3576 3593 3627 3725 4790 4792 5293 5294 5879 6348 6352 6416 7097 7099 7124 929 941 942 958 9641
Jak-STAT signaling pathway	24	11009 149233 3458 3459 3558 3565 3566 3569 3572 3574 3586 3593 3600 3952 4609 5008 50604 50615 51561 5293 5294 55801 598 6775
Cell adhesion molecules (CAMs)	24	1493 29126 29851 3107 3109 3119 3123 3135 3383 3676 3685 3688 3689 5133 6401 6403 7412 80380 80381 940 941 942 958 9672
Neuroactive ligand-receptor interaction	21	10203 1241 1392 154 155 1667 1902 2150 23566 2357 2358 2908 3952 4544 5027 59340 6863 6869 728 7433 7442
MAPK signaling pathway	20	10746 1432 23118 2353 355 3552 3553 356 3725 4609 4790 5321 5609 5879 6416 7040 7124 7132 7157 929
Natural killer cell mediated cytotoxicity	19	2214 259197 3002 3107 3135 3383 3458 3459 355 356 3689 3802 4276 4772 5293 5294 5879 7124 8795
Type I diabetes mellitus	18	3002 3107 3109 3119 3123 3135 3458 355 3552 3553 3558 356 3593 4049 7124 940 941 942
Leukocyte transendothelial migration	17	10563 1432 3383 3576 3676 3688 3689 4313 4318 4689 5293 5294 58191 5879 6387 7412 7852
T cell receptor signaling pathway	16	1493 2353 29851 3458 3558 3565 3586 3725 4772 4790 4792 5133 5293 5294 7124 940
Apoptosis	15	355 3552 3553 356 4790 4792 5293 5294 596 598 7124 7132 7157 8795 8837
Focal adhesion	13	1280 2064 2335 3676 3685 3688 3725 5293 5294 5879 596 6696 7422
Hematopoietic cell lineage	12	1435 3123 3552 3553 3565 3566 3569 3574 3676 7124 929 960
Chronic myeloid leukemia	12	1026 4193 4609 4790 4792 5293 5294 5925 598 7040 7157 861
Colorectal cancer	12	2353 2956 332 3725 4609 5293 5294 5879 596 7040 7157 7855
Antigen processing and presentation	11	1385 3107 3109 3119 3123 3135 3802 4049 4261 6890 6891
Pancreatic cancer	10	2064 4790 5293 5294 5879 5925 598 7040 7157 7422
Calcium signaling pathway	9	154 155 2064 3709 4843 5027 683 6869 7220
Regulation of actin cytoskeleton	9	2335 3676 3685 3688 3689 5293 5294 5879 929
Fc epsilon RI signaling pathway	9	1432 3565 5293 5294 5321 5609 5879 6416 7124
B cell receptor signaling pathway	9	2213 2353 3725 4772 4790 4792 5293 5294 5879
VEGF signaling pathway	8	1432 4772 5293 5294 5321 5879 7422 9047
Epithelial cell signaling in Helicobacter pylori infection	8	1432 3576 3725 4790 4792 5879 6352 6416
GnRH signaling pathway	8	10746 1432 3709 3725 4313 5321 5609 6416
ECM-receptor interaction	8	1280 2335 3676 3685 3688 6696 960 9672
Wnt signaling pathway	7	3725 4609 4772 5879 7157 7855 8454
Adipocytokine signaling pathway	7	3952 4790 4792 7124 7132 7133 9370
Axon guidance	7	10512 1947 3688 4772 5879 6387 7852
TGF-beta signaling pathway	7	3458 4609 652 653 7040 7124 8454
Cell cycle	6	1026 4193 5925 7040 7157 8454
Glioma	6	1026 4193 5293 5294 5925 7157
Complement and coagulation cascades	6	4153 5054 5328 5624 727 728
Glycan structures - degradation	5	10855 2990 3073 3074 64772
Amyotrophic lateral sclerosis (ALS)	5	596 598 6647 7157 847
Type II diabetes mellitus	5	5293 5294 5590 7124 9370
Glycosaminoglycan degradation	4	10855 2990 3073 3074
Arachidonic acid metabolism	4	5321 5742 5743 9536
Long-term depression	4	1392 3709 4843 5321
mTOR signaling pathway	4	3091 5293 5294 7422
Neurodegenerative Disorders	4	120892 596 598 6647
N-Glycan degradation	3	3073 3074 64772
One carbon pool by folate	3	4524 471 7298
Porphyrin and chlorophyll metabolism	3	1356 2990 3162
Cell Communication	3	1280 2335 6696
PPAR signaling pathway	3	4312 4973 9370
Pathogenic Escherichia coli infection - EPEC	3	3688 7099 929
Hedgehog signaling pathway	3	4036 652 653
Gap junction	3	10746 1902 3709
Insulin signaling pathway	3	5293 5294 5590
Pathogenic Escherichia coli infection - EHEC	3	3688 7099 929
Phosphatidylinositol signaling system	3	3709 5293 5294
Purine metabolism	2	270 471
gamma-Hexachlorocyclohexane degradation	2	54 5444
Glutathione metabolism	2	2944 2952
Starch and sucrose metabolism	2	2821 2990
Aminosugars metabolism	2	3073 3074
Inositol phosphate metabolism	2	5293 5294
Tight junction	2	5583 5590
Glycosphingolipid biosynthesis - ganglioseries	2	3073 3074
Methane metabolism	2	4524 847
Metabolism of xenobiotics by cytochrome P450	2	2944 2952
ABC transporters - General	2	6890 6891
Notch signaling pathway	2	182 28514
Adherens junction	2	2064 5879
Glycosphingolipid biosynthesis - globoseries	2	3073 3074
Glycolysis / Gluconeogenesis	1	2821
Pentose phosphate pathway	1	2821
Pentose and glucuronate interconversions	1	2990
Fatty acid biosynthesis	1	55301
C21-Steroid hormone metabolism	1	3291
Androgen and estrogen metabolism	1	3291
Pyrimidine metabolism	1	7298
Arginine and proline metabolism	1	4843
Tyrosine metabolism	1	4282
Phenylalanine metabolism	1	4282
Bisphenol A degradation	1	5444
Tryptophan metabolism	1	847
Glycerophospholipid metabolism	1	5321
Ether lipid metabolism	1	5321
Linoleic acid metabolism	1	5321
Riboflavin metabolism	1	54
Nicotinate and nicotinamide metabolism	1	683
Ubiquitin mediated proteolysis	1	8454
Regulation of autophagy	1	3458
Dorso-ventral axis formation	1	2064
Long-term potentiation	1	3709
Huntington's disease	1	7157
Prion disease	1	596
