# Supplementary material for: A towards-multidimensional screening approach to predict candidate genes of rheumatoid arthritis based on SNP, structural and functional annotations
Source: BMC Med Genomics. 2010 Aug 20;3:38. doi: 10.1186/1755-8794-3-38 (PMC2939610; doi:10.1186/1755-8794-3-38)
Supplement: Additional file 5 — candidate genes with their corresponding risk SNPs out of GWAS and their corresponding risk SNPs and biological evidences between genes and rheumatoid arthritis. [file 1755-8794-3-38-S5.XLS]

## Sheet: candidate genes and risk SNPs
EntrezGeneID	Gene Symbol	rs#(the significance level)	pubmed_ids that confirme the associations between this gene and RA
23	ABCF1	rs12665339(2.34834e-012)//rs1140809(1.44329e-015)//rs9405048(4.61853e-014)//rs12210947(1.51012e-010)//rs13201769(1.45451e-010)//rs4713366(1.19026e-010)//rs3131043(1.14542e-012)//rs12190167(2.77556e-015)//rs12197154(3.33067e-015)//rs4713391(2.22045e-016)//rs12192704(4.44089e-016)//rs12198723(1.74568e-008)//rs2844654(3.80663e-009)//rs1264333(3.737e-009)//rs1264303(3.11784e-009)//rs2074506(2.22209e-…
71	ACTG1	rs3923018(9.4369e-015)//rs8074809(5.52992e-010)//rs9897348(1.93858e-010)//rs2293067(1.13687e-013)//rs4239060(3.33067e-016)//rs4239047(4.77396e-015)//rs1052751(0)//rs8081984(7.4016e-009)//rs2089454(0)//rs869019(5.54116e-010)//rs4267379(0)//rs3785504(4.17444e-014)//rs4795457(7.33857e-014)//rs726502(7.73926e-009)//rs11658803(1.07214e-011)//rs17547201(6.96443e-012)//rs593772(2.78528e-010)//rs2302776(…
79913	ACTR5	rs1474976(6.66134e-016)//rs6018432(9.98979e-013)//
135	ADORA2A	rs462904(7.54952e-015)//rs1005133(1.12991e-010)//rs13054355(9.15379e-012)//rs5996566(7.31393e-012)//
157	ADRBK2	rs462904(7.54952e-015)//rs1005133(1.12991e-010)//rs13054355(9.15379e-012)//rs5996566(7.31393e-012)//rs713878(6.55032e-015)//rs10222306(7.60088e-010)//	12020767//
23782	ADTB1L1	rs462904(7.54952e-015)//rs1005133(1.12991e-010)//rs13054355(9.15379e-012)//rs5996566(7.31393e-012)//rs713878(6.55032e-015)//rs10222306(7.60088e-010)//rs2236005(2.83756e-009)//rs165821(2.3337e-010)//rs5753231(3.23085e-009)//
23781	ADTB1L2	rs462904(7.54952e-015)//rs1005133(1.12991e-010)//rs13054355(9.15379e-012)//rs5996566(7.31393e-012)//rs713878(6.55032e-015)//rs10222306(7.60088e-010)//rs2236005(2.83756e-009)//rs165821(2.3337e-010)//rs5753231(3.23085e-009)//
172	AFG3L1	rs2081174(1.85065e-009)//rs954811(1.08827e-010)//rs8050061(1.36673e-008)//rs4782780(4.00116e-010)//rs2292327(2.4126e-010)//rs16939967(1.40784e-008)//rs12926841(1.46277e-010)//rs6603056(0)//rs11076713(1.82077e-014)//
177	AGER	rs3134947(3.33067e-016)//rs3134945(1.11022e-016)//rs3134943(2.0091e-010)//rs3134940(2.38929e-011)//rs2070600(0)//rs204994(1.11022e-016)//rs204991(1.68754e-013)//rs204990(2.90878e-014)//rs3134942(7.76545e-012)//rs3131296(5.06641e-009)//rs8192585(3.77385e-009)//rs3132946(2.41598e-009)//rs3830041(2.75668e-013)//rs375244(0)//rs479536(3.85842e-010)//rs499691(4.97889e-009)//rs404890(0)//rs2849015(0)//r…	8917650//5440503//
10554	AGPAT1	rs3134603(7.7609e-011)//rs3096697(0)//rs3134947(3.33067e-016)//rs3134945(1.11022e-016)//rs3134943(2.0091e-010)//rs3134940(2.38929e-011)//rs2070600(0)//rs204994(1.11022e-016)//rs204991(1.68754e-013)//rs204990(2.90878e-014)//rs3134942(7.76545e-012)//rs3131296(5.06641e-009)//rs8192585(3.77385e-009)//rs3132946(2.41598e-009)//rs3830041(2.75668e-013)//rs375244(0)//rs479536(3.85842e-010)//rs499691(4.978…
199	AIF1	rs2269475(2.22045e-016)//rs2261033(0)//rs2844463(9.4369e-014)//rs2280800(2.22045e-016)//rs1266071(1.94695e-010)//rs9267546(1.66609e-008)//rs2242653(9.4369e-015)//rs707939(0)//rs2075800(0)//rs494620(4.44755e-012)//rs2736428(9.99201e-016)//rs535586(4.89198e-012)//rs659445(5.35161e-012)//rs2734335(2.66454e-014)//rs1042663(1.64562e-011)//rs4151657(0)//rs2072633(0)//rs630379(5.8726e-011)//rs437179(1.1…	18721278//17312183//16088875
270	AMPD1	rs2476601(2.76434e-012)//
57763	ANKRA2	rs2278600(8.40024e-010)//
29123	ANKRD11	rs2081174(1.85065e-009)//rs954811(1.08827e-010)//rs8050061(1.36673e-008)//rs4782780(4.00116e-010)//rs2292327(2.4126e-010)//rs16939967(1.40784e-008)//rs12926841(1.46277e-010)//rs6603056(0)//rs11076713(1.82077e-014)//
256006	ANKRD31	rs2278600(8.40024e-010)//rs378872(1.74749e-013)//
157567	ANKRD46	rs13258360(1.80789e-012)//rs2449508(1.41775e-012)//
162	AP1B1	rs462904(7.54952e-015)//rs1005133(1.12991e-010)//rs13054355(9.15379e-012)//rs5996566(7.31393e-012)//rs713878(6.55032e-015)//rs10222306(7.60088e-010)//rs2236005(2.83756e-009)//
10717	AP4B1	rs2476601(2.76434e-012)//
80831	APOL5	rs462904(7.54952e-015)//rs1005133(1.12991e-010)//rs13054355(9.15379e-012)//rs5996566(7.31393e-012)//rs713878(6.55032e-015)//rs10222306(7.60088e-010)//rs2236005(2.83756e-009)//rs165821(2.3337e-010)//rs5753231(3.23085e-009)//
80830	APOL6	rs13054355(9.15379e-012)//rs5996566(7.31393e-012)//rs713878(6.55032e-015)//rs10222306(7.60088e-010)//rs2236005(2.83756e-009)//rs165821(2.3337e-010)//rs5753231(3.23085e-009)//
55937	APOM	rs2280800(2.22045e-016)//rs1266071(1.94695e-010)//rs9267546(1.66609e-008)//rs2242653(9.4369e-015)//rs707939(0)//rs2075800(0)//rs494620(4.44755e-012)//rs2736428(9.99201e-016)//rs535586(4.89198e-012)//rs659445(5.35161e-012)//rs2734335(2.66454e-014)//rs1042663(1.64562e-011)//rs4151657(0)//rs2072633(0)//rs630379(5.8726e-011)//rs437179(1.15619e-012)//rs592229(2.05391e-014)//rs6941112(1.11022e-016)//rs…
353	APRT	rs2081174(1.85065e-009)//rs954811(1.08827e-010)//rs8050061(1.36673e-008)//rs4782780(4.00116e-010)//rs2292327(2.4126e-010)//rs16939967(1.40784e-008)//rs12926841(1.46277e-010)//rs6603056(0)//rs11076713(1.82077e-014)//
27237	ARHGEF16	rs2493291(2.5091e-014)//
80117	ARL14	rs340295(5.88819e-010)//
84164	ASCC2	rs462904(7.54952e-015)//rs1005133(1.12991e-010)//rs13054355(9.15379e-012)//rs5996566(7.31393e-012)//rs713878(6.55032e-015)//rs10222306(7.60088e-010)//rs2236005(2.83756e-009)//rs165821(2.3337e-010)//
436	ASLL	rs462904(7.54952e-015)//rs1005133(1.12991e-010)//rs13054355(9.15379e-012)//rs5996566(7.31393e-012)//
57168	ASPHD2	rs462904(7.54952e-015)//rs1005133(1.12991e-010)//rs13054355(9.15379e-012)//rs5996566(7.31393e-012)//rs713878(6.55032e-015)//rs10222306(7.60088e-010)//rs2236005(2.83756e-009)//
9914	ATP2C2	rs2081174(1.85065e-009)//rs954811(1.08827e-010)//rs8050061(1.36673e-008)//rs4782780(4.00116e-010)//rs2292327(2.4126e-010)//
534	ATP6V1G2	rs3093662(5.67841e-009)//rs2269475(2.22045e-016)//rs2261033(0)//rs2844463(9.4369e-014)//rs2280800(2.22045e-016)//rs1266071(1.94695e-010)//rs9267546(1.66609e-008)//rs2242653(9.4369e-015)//rs707939(0)//rs2075800(0)//rs494620(4.44755e-012)//rs2736428(9.99201e-016)//rs535586(4.89198e-012)//rs659445(5.35161e-012)//rs2734335(2.66454e-014)//rs1042663(1.64562e-011)//rs4151657(0)//rs2072633(0)//rs630379(5…
8706	B3GALNT1	rs340295(5.88819e-010)//
8938	BAIAP3	rs2745106(8.77439e-010)//
7919	BAT1	rs2844509(0)//rs3093662(5.67841e-009)//rs2269475(2.22045e-016)//rs2261033(0)//rs2844463(9.4369e-014)//rs2280800(2.22045e-016)//rs1266071(1.94695e-010)//rs9267546(1.66609e-008)//rs2242653(9.4369e-015)//rs707939(0)//rs2075800(0)//rs494620(4.44755e-012)//rs2736428(9.99201e-016)//rs535586(4.89198e-012)//rs659445(5.35161e-012)//rs2734335(2.66454e-014)//rs1042663(1.64562e-011)//rs4151657(0)//rs2072633(…
7916	BAT2	rs2261033(0)//rs2844463(9.4369e-014)//rs2280800(2.22045e-016)//rs1266071(1.94695e-010)//rs9267546(1.66609e-008)//rs2242653(9.4369e-015)//rs707939(0)//rs2075800(0)//rs494620(4.44755e-012)//rs2736428(9.99201e-016)//rs535586(4.89198e-012)//rs659445(5.35161e-012)//rs2734335(2.66454e-014)//rs1042663(1.64562e-011)//rs4151657(0)//rs2072633(0)//rs630379(5.8726e-011)//rs437179(1.15619e-012)//rs592229(2.05…
7917	BAT3	rs2844463(9.4369e-014)//rs2280800(2.22045e-016)//rs1266071(1.94695e-010)//rs9267546(1.66609e-008)//rs2242653(9.4369e-015)//rs707939(0)//rs2075800(0)//rs494620(4.44755e-012)//rs2736428(9.99201e-016)//rs535586(4.89198e-012)//rs659445(5.35161e-012)//rs2734335(2.66454e-014)//rs1042663(1.64562e-011)//rs4151657(0)//rs2072633(0)//rs630379(5.8726e-011)//rs437179(1.15619e-012)//rs592229(2.05391e-014)//rs6…
7918	BAT4	rs2280800(2.22045e-016)//rs1266071(1.94695e-010)//rs9267546(1.66609e-008)//rs2242653(9.4369e-015)//rs707939(0)//rs2075800(0)//rs494620(4.44755e-012)//rs2736428(9.99201e-016)//rs535586(4.89198e-012)//rs659445(5.35161e-012)//rs2734335(2.66454e-014)//rs1042663(1.64562e-011)//rs4151657(0)//rs2072633(0)//rs630379(5.8726e-011)//rs437179(1.15619e-012)//rs592229(2.05391e-014)//rs6941112(1.11022e-016)//rs…
7920	BAT5	rs1266071(1.94695e-010)//rs9267546(1.66609e-008)//rs2242653(9.4369e-015)//rs707939(0)//rs2075800(0)//rs494620(4.44755e-012)//rs2736428(9.99201e-016)//rs535586(4.89198e-012)//rs659445(5.35161e-012)//rs2734335(2.66454e-014)//rs1042663(1.64562e-011)//rs4151657(0)//rs2072633(0)//rs630379(5.8726e-011)//rs437179(1.15619e-012)//rs592229(2.05391e-014)//rs6941112(1.11022e-016)//rs389883(1.03029e-013)//rs2…
10286	BCAS2	rs2476601(2.76434e-012)//
613	BCR	rs462904(7.54952e-015)//rs1005133(1.12991e-010)//rs13054355(9.15379e-012)//
10904	BLCAP	rs6060151(3.21764e-009)//rs1474976(6.66134e-016)//rs6018432(9.98979e-013)//
552900	BOLA2	rs7763(3.66374e-015)//rs619698(4.94904e-012)//rs197075(5.61387e-009)//rs2745106(8.77439e-010)//rs9930956(7.27018e-009)//rs7184322(7.94587e-013)//rs3730119(1.16166e-008)//rs2872584(0)//rs2262808(1.74072e-009)//rs2291657(7.00551e-014)//rs933574(1.65456e-010)//rs7191955(1.37036e-009)//rs8052258(1.55797e-010)//rs151229(1.66356e-010)//rs252283(4.06788e-010)//
671	BPI	rs1474976(6.66134e-016)//rs6018432(9.98979e-013)//
254240	BPIL2	rs462904(7.54952e-015)//rs1005133(1.12991e-010)//rs13054355(9.15379e-012)//rs5996566(7.31393e-012)//rs713878(6.55032e-015)//rs10222306(7.60088e-010)//rs2236005(2.83756e-009)//rs165821(2.3337e-010)//rs5753231(3.23085e-009)//
6046	BRD2	rs3135034(1.0103e-014)//rs9500927(9.64784e-014)//rs453779(1.36557e-014)//rs2395309(6.09032e-011)//rs3077(7.84971e-011)//rs9469341(3.41253e-011)//rs2301220(7.39795e-011)//rs1431399(4.99466e-011)//rs3130215(1.25655e-009)//rs3117035(5.75362e-012)//rs213212(0)//rs211455(1.13755e-008)//rs2296328(9.11944e-009)//rs4711348(2.22045e-015)//rs10947463(3.25885e-009)//
689	BTF3	rs2278600(8.40024e-010)//
56244	BTNL2	rs4424066(0)//rs3117099(0)//rs3117098(0)//rs3817973(0)//rs1980493(6.66134e-016)//rs2076530(0)//rs3817963(0)//rs3763305(3.09878e-010)//rs3793126(0)//rs10947262(3.69704e-014)//rs3806156(0)//rs3763309(0)//rs3763312(0)//rs3129962(8.14985e-009)//rs3129963(0)//rs6932542(0)//rs743862(2.45195e-009)//rs9268528(0)//rs9268530(0)//rs9268542(0)//rs2395162(0)//rs2395163(0)//rs3135363(0)//rs3135353(2.15716e-013…
119392	C10orf78	rs1047425(7.61655e-011)//rs4918037(6.39372e-011)//
80217	C10orf79	rs1047425(7.61655e-011)//rs4918037(6.39372e-011)//
159686	C10orf80	rs1047425(7.61655e-011)//rs4918037(6.39372e-011)//
65259	C16orf28	rs2745106(8.77439e-010)//
750	C16orf3	rs2081174(1.85065e-009)//rs954811(1.08827e-010)//rs8050061(1.36673e-008)//rs4782780(4.00116e-010)//rs2292327(2.4126e-010)//rs16939967(1.40784e-008)//rs12926841(1.46277e-010)//rs6603056(0)//rs11076713(1.82077e-014)//
115939	C16orf42	rs2745106(8.77439e-010)//
79786	C16orf44	rs2081174(1.85065e-009)//rs954811(1.08827e-010)//rs8050061(1.36673e-008)//rs4782780(4.00116e-010)//rs2292327(2.4126e-010)//
124045	C16orf55	rs2081174(1.85065e-009)//rs954811(1.08827e-010)//rs8050061(1.36673e-008)//rs4782780(4.00116e-010)//rs2292327(2.4126e-010)//rs16939967(1.40784e-008)//rs12926841(1.46277e-010)//rs6603056(0)//rs11076713(1.82077e-014)//
9605	C16orf7	rs2081174(1.85065e-009)//rs954811(1.08827e-010)//rs8050061(1.36673e-008)//rs4782780(4.00116e-010)//rs2292327(2.4126e-010)//rs16939967(1.40784e-008)//rs12926841(1.46277e-010)//rs6603056(0)//rs11076713(1.82077e-014)//
404550	C16orf74	rs2081174(1.85065e-009)//rs954811(1.08827e-010)//rs8050061(1.36673e-008)//rs4782780(4.00116e-010)//rs2292327(2.4126e-010)//
124044	C16orf76	rs2081174(1.85065e-009)//rs954811(1.08827e-010)//rs8050061(1.36673e-008)//rs4782780(4.00116e-010)//rs2292327(2.4126e-010)//rs16939967(1.40784e-008)//rs12926841(1.46277e-010)//rs6603056(0)//rs11076713(1.82077e-014)//
283860	C16orf81	rs2081174(1.85065e-009)//rs954811(1.08827e-010)//rs8050061(1.36673e-008)//rs4782780(4.00116e-010)//rs2292327(2.4126e-010)//rs16939967(1.40784e-008)//rs12926841(1.46277e-010)//rs6603056(0)//rs11076713(1.82077e-014)//
84299	C17orf37	rs593772(2.78528e-010)//
339448	C1orf174	rs2493291(2.5091e-014)//
440603	C1orf178	rs2476601(2.76434e-012)//
64853	C1orf80	rs11584032(3.41949e-014)//rs10493702(1.8774e-010)//rs6671416(3.42056e-010)//rs12125038(1.23235e-014)//rs12126959(8.29337e-014)//rs1782838(5.71743e-012)//rs2476601(2.76434e-012)//rs1936068(1.26718e-008)//rs737302(3.62155e-013)//rs6427128(8.13786e-010)//rs7552600(1.32798e-008)//rs6695928(1.11022e-015)//rs932311(6.38186e-011)//rs842814(2.16355e-011)//rs2923907(2.04059e-011)//rs1768586(9.71445e-014)/…
114897	C1QTNF1	rs11868709(1.38178e-010)//rs8081973(2.9976e-015)//
717	C2	rs1042663(1.64562e-011)//rs4151657(0)//rs2072633(0)//rs630379(5.8726e-011)//rs437179(1.15619e-012)//rs592229(2.05391e-014)//rs6941112(1.11022e-016)//rs389883(1.03029e-013)//rs2239689(0)//rs2071295(0)//rs185819(9.63364e-009)//rs3134954(9.95884e-010)//rs12153855(1.61254e-011)//rs8111(0)//rs3830076(1.11022e-016)//rs204999(0)//rs2269425(8.99281e-014)//rs3134603(7.7609e-011)//rs3096697(0)//rs3134947(3…
128434	C20orf102	rs1474976(6.66134e-016)//rs6018432(9.98979e-013)//
128439	C20orf198	rs1474976(6.66134e-016)//rs6018432(9.98979e-013)//
58490	C20orf77	rs1474976(6.66134e-016)//rs6018432(9.98979e-013)//
343578	C20orf95	rs1474976(6.66134e-016)//rs6018432(9.98979e-013)//
83606	C22orf13	rs462904(7.54952e-015)//rs1005133(1.12991e-010)//rs13054355(9.15379e-012)//rs5996566(7.31393e-012)//
150248	C22orf15	rs462904(7.54952e-015)//rs1005133(1.12991e-010)//rs13054355(9.15379e-012)//rs5996566(7.31393e-012)//
400916	C22orf16	rs462904(7.54952e-015)//rs1005133(1.12991e-010)//rs13054355(9.15379e-012)//rs5996566(7.31393e-012)//
150291	C22orf27	rs462904(7.54952e-015)//rs1005133(1.12991e-010)//rs13054355(9.15379e-012)//rs5996566(7.31393e-012)//rs713878(6.55032e-015)//rs10222306(7.60088e-010)//rs2236005(2.83756e-009)//rs165821(2.3337e-010)//rs5753231(3.23085e-009)//
51493	C22orf28	rs462904(7.54952e-015)//rs1005133(1.12991e-010)//rs13054355(9.15379e-012)//rs5996566(7.31393e-012)//rs713878(6.55032e-015)//rs10222306(7.60088e-010)//rs2236005(2.83756e-009)//rs165821(2.3337e-010)//rs5753231(3.23085e-009)//
253143	C22orf30	rs462904(7.54952e-015)//rs1005133(1.12991e-010)//rs13054355(9.15379e-012)//rs5996566(7.31393e-012)//rs713878(6.55032e-015)//rs10222306(7.60088e-010)//rs2236005(2.83756e-009)//rs165821(2.3337e-010)//rs5753231(3.23085e-009)//
25770	C22orf31	rs462904(7.54952e-015)//rs1005133(1.12991e-010)//rs13054355(9.15379e-012)//rs5996566(7.31393e-012)//rs713878(6.55032e-015)//rs10222306(7.60088e-010)//rs2236005(2.83756e-009)//
388886	C22orf36	rs462904(7.54952e-015)//rs1005133(1.12991e-010)//rs13054355(9.15379e-012)//rs5996566(7.31393e-012)//
84984	C3orf34	rs1710903(8.11072e-010)//rs3773255(2.32616e-009)//rs6783860(1.55824e-009)//rs1768224(8.24401e-009)//rs13065124(1.08025e-013)//rs11915402(8.00804e-013)//rs1447959(8.82183e-013)//rs7434122(2.22045e-016)//rs9812051(0)//rs9875063(1.34054e-008)//rs4855602(3.71274e-009)//rs789244(4.11715e-010)//rs1799852(7.43849e-015)//rs340295(5.88819e-010)//rs13089230(1.09635e-010)//rs6845(3.03091e-014)//rs850312(1.4…
165679	C3orf57	rs340295(5.88819e-010)//
721	C4B	rs2239689(0)//rs2071295(0)//rs185819(9.63364e-009)//rs3134954(9.95884e-010)//rs12153855(1.61254e-011)//rs8111(0)//rs3830076(1.11022e-016)//rs204999(0)//rs2269425(8.99281e-014)//rs3134603(7.7609e-011)//rs3096697(0)//rs3134947(3.33067e-016)//rs3134945(1.11022e-016)//rs3134943(2.0091e-010)//rs3134940(2.38929e-011)//rs2070600(0)//rs204994(1.11022e-016)//rs204991(1.68754e-013)//rs204990(2.90878e-014)/…
79770	C5orf14	rs6596147(7.66128e-011)//
56951	C5orf15	rs6596147(7.66128e-011)//
140947	C5orf20	rs6596147(7.66128e-011)//
134553	C5orf24	rs6596147(7.66128e-011)//
10665	C6orf10	rs9268132(0)//rs926070(3.65333e-010)//rs6935269(1.22125e-015)//rs6457536(1.92402e-013)//rs547261(0)//rs6910071(0)//rs498422(1.78468e-012)//rs547077(0)//rs570963(1.31006e-014)//rs485774(0)//rs9368713(0)//rs10484560(1.05538e-008)//rs9405090(0)//rs1003878(0)//rs1033500(0)//rs910049(0)//rs2076537(1.19659e-008)//rs1265761(1.64214e-009)//rs1265759(0)//rs1265758(0)//rs2395150(0)//rs9268368(0)//rs3129934…
79969	C6orf134	rs12665339(2.34834e-012)//rs1140809(1.44329e-015)//rs9405048(4.61853e-014)//rs12210947(1.51012e-010)//rs13201769(1.45451e-010)//rs4713366(1.19026e-010)//rs3131043(1.14542e-012)//rs12190167(2.77556e-015)//rs12197154(3.33067e-015)//rs4713391(2.22045e-016)//rs12192704(4.44089e-016)//rs12198723(1.74568e-008)//rs2844654(3.80663e-009)//rs1264333(3.737e-009)//rs1264303(3.11784e-009)//rs2074506(2.22209e-…
221545	C6orf136	rs9405048(4.61853e-014)//rs12210947(1.51012e-010)//rs13201769(1.45451e-010)//rs4713366(1.19026e-010)//rs3131043(1.14542e-012)//rs12190167(2.77556e-015)//rs12197154(3.33067e-015)//rs4713391(2.22045e-016)//rs12192704(4.44089e-016)//rs12198723(1.74568e-008)//rs2844654(3.80663e-009)//rs1264333(3.737e-009)//rs1264303(3.11784e-009)//rs2074506(2.22209e-009)//rs2844702(1.69606e-009)//rs2240804(4.27675e-0…
29113	C6orf15	rs3815087(4.00557e-009)//rs9263715(3.45279e-014)//rs1265098(3.18634e-014)//rs1265093(0)//rs1966(5.61161e-011)//rs130067(5.64296e-011)//rs1265110(2.55429e-011)//rs9295957(0)//rs4122189(1.79731e-008)//rs7745906(0)//rs2074488(0)//rs12111032(7.99694e-013)//rs3132486(3.14467e-011)//rs9461680(0)//rs2523619(7.33233e-010)//rs2253907(1.21966e-008)//rs6932730(8.39251e-009)//rs2251396(1.52766e-011)//rs25234…
222698	C6orf194	rs238869(2.67331e-012)//rs1318631(2.81704e-010)//rs3131888(1.17749e-010)//rs3871468(4.28229e-010)//
394263	C6orf205	rs2523849(7.67109e-012)//rs2517485(4.41962e-009)//rs3815087(4.00557e-009)//rs9263715(3.45279e-014)//rs1265098(3.18634e-014)//rs1265093(0)//rs1966(5.61161e-011)//rs130067(5.64296e-011)//rs1265110(2.55429e-011)//rs9295957(0)//rs4122189(1.79731e-008)//rs7745906(0)//rs2074488(0)//rs12111032(7.99694e-013)//rs3132486(3.14467e-011)//rs9461680(0)//rs2523619(7.33233e-010)//rs2253907(1.21966e-008)//rs69327…
259215	C6orf21	rs2242653(9.4369e-015)//rs707939(0)//rs2075800(0)//rs494620(4.44755e-012)//rs2736428(9.99201e-016)//rs535586(4.89198e-012)//rs659445(5.35161e-012)//rs2734335(2.66454e-014)//rs1042663(1.64562e-011)//rs4151657(0)//rs2072633(0)//rs630379(5.8726e-011)//rs437179(1.15619e-012)//rs592229(2.05391e-014)//rs6941112(1.11022e-016)//rs389883(1.03029e-013)//rs2239689(0)//rs2071295(0)//rs185819(9.63364e-009)//r…
80739	C6orf25	rs707939(0)//rs2075800(0)//rs494620(4.44755e-012)//rs2736428(9.99201e-016)//rs535586(4.89198e-012)//rs659445(5.35161e-012)//rs2734335(2.66454e-014)//rs1042663(1.64562e-011)//rs4151657(0)//rs2072633(0)//rs630379(5.8726e-011)//rs437179(1.15619e-012)//rs592229(2.05391e-014)//rs6941112(1.11022e-016)//rs389883(1.03029e-013)//rs2239689(0)//rs2071295(0)//rs185819(9.63364e-009)//rs3134954(9.95884e-010)//…
401251	C6orf26	rs2075800(0)//rs494620(4.44755e-012)//rs2736428(9.99201e-016)//rs535586(4.89198e-012)//rs659445(5.35161e-012)//rs2734335(2.66454e-014)//rs1042663(1.64562e-011)//rs4151657(0)//rs2072633(0)//rs630379(5.8726e-011)//rs437179(1.15619e-012)//rs592229(2.05391e-014)//rs6941112(1.11022e-016)//rs389883(1.03029e-013)//rs2239689(0)//rs2071295(0)//rs185819(9.63364e-009)//rs3134954(9.95884e-010)//rs12153855(1.…
80737	C6orf27	rs2075800(0)//rs494620(4.44755e-012)//rs2736428(9.99201e-016)//rs535586(4.89198e-012)//rs659445(5.35161e-012)//rs2734335(2.66454e-014)//rs1042663(1.64562e-011)//rs4151657(0)//rs2072633(0)//rs630379(5.8726e-011)//rs437179(1.15619e-012)//rs592229(2.05391e-014)//rs6941112(1.11022e-016)//rs389883(1.03029e-013)//rs2239689(0)//rs2071295(0)//rs185819(9.63364e-009)//rs3134954(9.95884e-010)//rs12153855(1.…
55836	C6orf35	rs11242834(1.23257e-008)//rs9366318(6.36e-009)//rs11759745(1.23568e-013)//rs6939589(9.25038e-012)//rs238869(2.67331e-012)//rs1318631(2.81704e-010)//rs3131888(1.17749e-010)//rs3871468(4.28229e-010)//rs2735046(5.42155e-012)//rs1632948(2.39554e-010)//rs2975033(6.32272e-013)//rs1611710(1.32744e-008)//rs1611732(1.78026e-008)//rs16896742(6.17771e-011)//rs12206499(1.57427e-011)//rs2523946(1.3749e-010)//…
57827	C6orf47	rs2280800(2.22045e-016)//rs1266071(1.94695e-010)//rs9267546(1.66609e-008)//rs2242653(9.4369e-015)//rs707939(0)//rs2075800(0)//rs494620(4.44755e-012)//rs2736428(9.99201e-016)//rs535586(4.89198e-012)//rs659445(5.35161e-012)//rs2734335(2.66454e-014)//rs1042663(1.64562e-011)//rs4151657(0)//rs2072633(0)//rs630379(5.8726e-011)//rs437179(1.15619e-012)//rs592229(2.05391e-014)//rs6941112(1.11022e-016)//rs…
50854	C6orf48	rs494620(4.44755e-012)//rs2736428(9.99201e-016)//rs535586(4.89198e-012)//rs659445(5.35161e-012)//rs2734335(2.66454e-014)//rs1042663(1.64562e-011)//rs4151657(0)//rs2072633(0)//rs630379(5.8726e-011)//rs437179(1.15619e-012)//rs592229(2.05391e-014)//rs6941112(1.11022e-016)//rs389883(1.03029e-013)//rs2239689(0)//rs2071295(0)//rs185819(9.63364e-009)//rs3134954(9.95884e-010)//rs12153855(1.61254e-011)//r…
203111	C8orf47	rs7826830(0)//rs13258360(1.80789e-012)//rs2449508(1.41775e-012)//
763	CA5A	rs2081174(1.85065e-009)//rs954811(1.08827e-010)//rs8050061(1.36673e-008)//rs4782780(4.00116e-010)//rs2292327(2.4126e-010)//rs16939967(1.40784e-008)//rs12926841(1.46277e-010)//
164633	CABP7	rs462904(7.54952e-015)//rs1005133(1.12991e-010)//rs13054355(9.15379e-012)//rs5996566(7.31393e-012)//rs713878(6.55032e-015)//rs10222306(7.60088e-010)//rs2236005(2.83756e-009)//rs165821(2.3337e-010)//
8912	CACNA1H	rs2745106(8.77439e-010)//
782	CACNB1	rs593772(2.78528e-010)//
819	CAMLG	rs6596147(7.66128e-011)//
124583	CANT1	rs11868709(1.38178e-010)//rs8081973(2.9976e-015)//
347732	CATSPER3	rs6596147(7.66128e-011)//
863	CBFA2T3	rs2081174(1.85065e-009)//rs954811(1.08827e-010)//rs8050061(1.36673e-008)//rs4782780(4.00116e-010)//rs2292327(2.4126e-010)//rs16939967(1.40784e-008)//rs12926841(1.46277e-010)//rs6603056(0)//rs11076713(1.82077e-014)//
150275	CCDC117	rs462904(7.54952e-015)//rs1005133(1.12991e-010)//rs13054355(9.15379e-012)//rs5996566(7.31393e-012)//rs713878(6.55032e-015)//rs10222306(7.60088e-010)//rs2236005(2.83756e-009)//
148870	CCDC27	rs2493291(2.5091e-014)//
54535	CCHCR1	rs130067(5.64296e-011)//rs1265110(2.55429e-011)//rs9295957(0)//rs4122189(1.79731e-008)//rs7745906(0)//rs2074488(0)//rs12111032(7.99694e-013)//rs3132486(3.14467e-011)//rs9461680(0)//rs2523619(7.33233e-010)//rs2253907(1.21966e-008)//rs6932730(8.39251e-009)//rs2251396(1.52766e-011)//rs2523454(1.0942e-011)//rs2256175(6.66134e-016)//rs9501106(7.19976e-010)//rs2844513(1.49101e-011)//rs2524279(0)//rs252…
1013	CDH15	rs2081174(1.85065e-009)//rs954811(1.08827e-010)//rs8050061(1.36673e-008)//rs4782780(4.00116e-010)//rs2292327(2.4126e-010)//rs16939967(1.40784e-008)//rs12926841(1.46277e-010)//rs6603056(0)//rs11076713(1.82077e-014)//
8558	CDK10	rs2081174(1.85065e-009)//rs954811(1.08827e-010)//rs8050061(1.36673e-008)//rs4782780(4.00116e-010)//rs2292327(2.4126e-010)//rs16939967(1.40784e-008)//rs12926841(1.46277e-010)//rs6603056(0)//rs11076713(1.82077e-014)//
51265	CDKL3	rs6596147(7.66128e-011)//
1041	CDSN	rs3815087(4.00557e-009)//rs9263715(3.45279e-014)//rs1265098(3.18634e-014)//rs1265093(0)//rs1966(5.61161e-011)//rs130067(5.64296e-011)//rs1265110(2.55429e-011)//rs9295957(0)//rs4122189(1.79731e-008)//rs7745906(0)//rs2074488(0)//rs12111032(7.99694e-013)//rs3132486(3.14467e-011)//rs9461680(0)//rs2523619(7.33233e-010)//rs2253907(1.21966e-008)//rs6932730(8.39251e-009)//rs2251396(1.52766e-011)//rs25234…
81620	CDT1	rs2081174(1.85065e-009)//rs954811(1.08827e-010)//rs8050061(1.36673e-008)//rs4782780(4.00116e-010)//rs2292327(2.4126e-010)//rs16939967(1.40784e-008)//rs12926841(1.46277e-010)//rs6603056(0)//rs11076713(1.82077e-014)//
629	CFB	rs4151657(0)//rs2072633(0)//rs630379(5.8726e-011)//rs437179(1.15619e-012)//rs592229(2.05391e-014)//rs6941112(1.11022e-016)//rs389883(1.03029e-013)//rs2239689(0)//rs2071295(0)//rs185819(9.63364e-009)//rs3134954(9.95884e-010)//rs12153855(1.61254e-011)//rs8111(0)//rs3830076(1.11022e-016)//rs204999(0)//rs2269425(8.99281e-014)//rs3134603(7.7609e-011)//rs3096697(0)//rs3134947(3.33067e-016)//rs3134945(1…
11200	CHEK2	rs462904(7.54952e-015)//rs1005133(1.12991e-010)//rs13054355(9.15379e-012)//rs5996566(7.31393e-012)//rs713878(6.55032e-015)//rs10222306(7.60088e-010)//rs2236005(2.83756e-009)//
1186	CLCN7	rs2745106(8.77439e-010)//
49861	CLDN20	rs2181068(1.23065e-009)//
1192	CLIC1	rs707939(0)//rs2075800(0)//rs494620(4.44755e-012)//rs2736428(9.99201e-016)//rs535586(4.89198e-012)//rs659445(5.35161e-012)//rs2734335(2.66454e-014)//rs1042663(1.64562e-011)//rs4151657(0)//rs2072633(0)//rs630379(5.8726e-011)//rs437179(1.15619e-012)//rs592229(2.05391e-014)//rs6941112(1.11022e-016)//rs389883(1.03029e-013)//rs2239689(0)//rs2071295(0)//rs185819(9.63364e-009)//rs3134954(9.95884e-010)//…
1308	COL17A1	rs1047425(7.61655e-011)//rs4918037(6.39372e-011)//
1280	COL2A1	rs4760609(2.05069e-012)//
10087	COL4A3BP	rs2278600(8.40024e-010)//rs378872(1.74749e-013)//
23406	COTL1	rs2081174(1.85065e-009)//rs954811(1.08827e-010)//rs8050061(1.36673e-008)//rs4782780(4.00116e-010)//rs2292327(2.4126e-010)//
140468	COX11P	rs238869(2.67331e-012)//rs1318631(2.81704e-010)//rs3131888(1.17749e-010)//rs3871468(4.28229e-010)//rs2735046(5.42155e-012)//rs1632948(2.39554e-010)//rs2975033(6.32272e-013)//rs1611710(1.32744e-008)//rs1611732(1.78026e-008)//
1327	COX4I1	rs2081174(1.85065e-009)//rs954811(1.08827e-010)//rs8050061(1.36673e-008)//rs4782780(4.00116e-010)//rs2292327(2.4126e-010)//
10328	COX4NB	rs2081174(1.85065e-009)//rs954811(1.08827e-010)//rs8050061(1.36673e-008)//rs4782780(4.00116e-010)//rs2292327(2.4126e-010)//
1345	COX6C	rs13258360(1.80789e-012)//rs2449508(1.41775e-012)//
114657	COX7BP1	rs13054355(9.15379e-012)//rs5996566(7.31393e-012)//rs713878(6.55032e-015)//rs10222306(7.60088e-010)//rs2236005(2.83756e-009)//rs165821(2.3337e-010)//rs5753231(3.23085e-009)//
27132	CPNE7	rs2081174(1.85065e-009)//rs954811(1.08827e-010)//rs8050061(1.36673e-008)//rs4782780(4.00116e-010)//rs2292327(2.4126e-010)//rs16939967(1.40784e-008)//rs12926841(1.46277e-010)//rs6603056(0)//rs11076713(1.82077e-014)//
129099	CPSF1P1	rs462904(7.54952e-015)//rs1005133(1.12991e-010)//rs13054355(9.15379e-012)//rs5996566(7.31393e-012)//rs713878(6.55032e-015)//rs10222306(7.60088e-010)//rs2236005(2.83756e-009)//rs165821(2.3337e-010)//rs5753231(3.23085e-009)//
1388	CREBL1	rs3134954(9.95884e-010)//rs12153855(1.61254e-011)//rs8111(0)//rs3830076(1.11022e-016)//rs204999(0)//rs2269425(8.99281e-014)//rs3134603(7.7609e-011)//rs3096697(0)//rs3134947(3.33067e-016)//rs3134945(1.11022e-016)//rs3134943(2.0091e-010)//rs3134940(2.38929e-011)//rs2070600(0)//rs204994(1.11022e-016)//rs204991(1.68754e-013)//rs204990(2.90878e-014)//rs3134942(7.76545e-012)//rs3131296(5.06641e-009)//r…
83716	CRISPLD2	rs2081174(1.85065e-009)//rs954811(1.08827e-010)//rs8050061(1.36673e-008)//rs4782780(4.00116e-010)//rs2292327(2.4126e-010)//
51755	CRKRS	rs593772(2.78528e-010)//
1413	CRYBA4	rs462904(7.54952e-015)//rs1005133(1.12991e-010)//rs13054355(9.15379e-012)//rs5996566(7.31393e-012)//rs713878(6.55032e-015)//rs10222306(7.60088e-010)//rs2236005(2.83756e-009)//
1414	CRYBB1	rs462904(7.54952e-015)//rs1005133(1.12991e-010)//rs13054355(9.15379e-012)//rs5996566(7.31393e-012)//rs713878(6.55032e-015)//rs10222306(7.60088e-010)//rs2236005(2.83756e-009)//
1415	CRYBB2	rs462904(7.54952e-015)//rs1005133(1.12991e-010)//rs13054355(9.15379e-012)//rs5996566(7.31393e-012)//
1416	CRYBB2P1	rs462904(7.54952e-015)//rs1005133(1.12991e-010)//rs13054355(9.15379e-012)//rs5996566(7.31393e-012)//rs713878(6.55032e-015)//rs10222306(7.60088e-010)//
1417	CRYBB3	rs462904(7.54952e-015)//rs1005133(1.12991e-010)//rs13054355(9.15379e-012)//rs5996566(7.31393e-012)//
7812	CSDE1	rs2476601(2.76434e-012)//
1460	CSNK2B	rs2280800(2.22045e-016)//rs1266071(1.94695e-010)//rs9267546(1.66609e-008)//rs2242653(9.4369e-015)//rs707939(0)//rs2075800(0)//rs494620(4.44755e-012)//rs2736428(9.99201e-016)//rs535586(4.89198e-012)//rs659445(5.35161e-012)//rs2734335(2.66454e-014)//rs1042663(1.64562e-011)//rs4151657(0)//rs2072633(0)//rs630379(5.8726e-011)//rs437179(1.15619e-012)//rs592229(2.05391e-014)//rs6941112(1.11022e-016)//rs…
56259	CTNNBL1	rs6060151(3.21764e-009)//rs1474976(6.66134e-016)//rs6018432(9.98979e-013)//
9547	CXCL14	rs6596147(7.66128e-011)//
1535	CYBA	rs2081174(1.85065e-009)//rs954811(1.08827e-010)//rs8050061(1.36673e-008)//rs4782780(4.00116e-010)//rs2292327(2.4126e-010)//rs16939967(1.40784e-008)//rs12926841(1.46277e-010)//rs6603056(0)//
1589	CYP21A2	rs2239689(0)//rs2071295(0)//rs185819(9.63364e-009)//rs3134954(9.95884e-010)//rs12153855(1.61254e-011)//rs8111(0)//rs3830076(1.11022e-016)//rs204999(0)//rs2269425(8.99281e-014)//rs3134603(7.7609e-011)//rs3096697(0)//rs3134947(3.33067e-016)//rs3134945(1.11022e-016)//rs3134943(2.0091e-010)//rs3134940(2.38929e-011)//rs2070600(0)//rs204994(1.11022e-016)//rs204991(1.68754e-013)//rs204990(2.90878e-014)/…
79007	DBNDD1	rs2081174(1.85065e-009)//rs954811(1.08827e-010)//rs8050061(1.36673e-008)//rs4782780(4.00116e-010)//rs2292327(2.4126e-010)//rs16939967(1.40784e-008)//rs12926841(1.46277e-010)//rs6603056(0)//rs11076713(1.82077e-014)//
64858	DCLRE1B	rs2476601(2.76434e-012)//
23564	DDAH2	rs707939(0)//rs2075800(0)//rs494620(4.44755e-012)//rs2736428(9.99201e-016)//rs535586(4.89198e-012)//rs659445(5.35161e-012)//rs2734335(2.66454e-014)//rs1042663(1.64562e-011)//rs4151657(0)//rs2072633(0)//rs630379(5.8726e-011)//rs437179(1.15619e-012)//rs592229(2.05391e-014)//rs6941112(1.11022e-016)//rs389883(1.03029e-013)//rs2239689(0)//rs2071295(0)//rs185819(9.63364e-009)//rs3134954(9.95884e-010)//…
780	DDR1	rs1264303(3.11784e-009)//rs2074506(2.22209e-009)//rs2844702(1.69606e-009)//rs2240804(4.27675e-010)//rs2523849(7.67109e-012)//rs2517485(4.41962e-009)//rs3815087(4.00557e-009)//rs9263715(3.45279e-014)//rs1265098(3.18634e-014)//rs1265093(0)//rs1966(5.61161e-011)//rs130067(5.64296e-011)//rs1265110(2.55429e-011)//rs9295957(0)//rs4122189(1.79731e-008)//rs7745906(0)//rs2074488(0)//rs12111032(7.99694e-01…
1652	DDT	rs462904(7.54952e-015)//rs1005133(1.12991e-010)//rs13054355(9.15379e-012)//rs5996566(7.31393e-012)//
9879	DDX46	rs6596147(7.66128e-011)//
163259	DENND2C	rs2476601(2.76434e-012)//
9681	DEPDC5	rs462904(7.54952e-015)//rs1005133(1.12991e-010)//rs13054355(9.15379e-012)//rs5996566(7.31393e-012)//rs713878(6.55032e-015)//rs10222306(7.60088e-010)//rs2236005(2.83756e-009)//rs165821(2.3337e-010)//rs5753231(3.23085e-009)//
91319	DERL3	rs462904(7.54952e-015)//rs1005133(1.12991e-010)//rs13054355(9.15379e-012)//rs5996566(7.31393e-012)//
1677	DFFB	rs2493291(2.5091e-014)//
8449	DHX16	rs9405048(4.61853e-014)//rs12210947(1.51012e-010)//rs13201769(1.45451e-010)//rs4713366(1.19026e-010)//rs3131043(1.14542e-012)//rs12190167(2.77556e-015)//rs12197154(3.33067e-015)//rs4713391(2.22045e-016)//rs12192704(4.44089e-016)//rs12198723(1.74568e-008)//rs2844654(3.80663e-009)//rs1264333(3.737e-009)//rs1264303(3.11784e-009)//rs2074506(2.22209e-009)//rs2844702(1.69606e-009)//rs2240804(4.27675e-0…
60625	DHX35	rs6018432(9.98979e-013)//
8632	DNAH17	rs11868709(1.38178e-010)//
284176	DNAHL1	rs11868709(1.38178e-010)//
1797	DOM3Z	rs6941112(1.11022e-016)//rs389883(1.03029e-013)//rs2239689(0)//rs2071295(0)//rs185819(9.63364e-009)//rs3134954(9.95884e-010)//rs12153855(1.61254e-011)//rs8111(0)//rs3830076(1.11022e-016)//rs204999(0)//rs2269425(8.99281e-014)//rs3134603(7.7609e-011)//rs3096697(0)//rs3134947(3.33067e-016)//rs3134945(1.11022e-016)//rs3134943(2.0091e-010)//rs3134940(2.38929e-011)//rs2070600(0)//rs204994(1.11022e-016)…
135656	DPCR1	rs2240804(4.27675e-010)//rs2523849(7.67109e-012)//rs2517485(4.41962e-009)//rs3815087(4.00557e-009)//rs9263715(3.45279e-014)//rs1265098(3.18634e-014)//rs1265093(0)//rs1966(5.61161e-011)//rs130067(5.64296e-011)//rs1265110(2.55429e-011)//rs9295957(0)//rs4122189(1.79731e-008)//rs7745906(0)//rs2074488(0)//rs12111032(7.99694e-013)//rs3132486(3.14467e-011)//rs9461680(0)//rs2523619(7.33233e-010)//rs22539…
1800	DPEP1	rs2081174(1.85065e-009)//rs954811(1.08827e-010)//rs8050061(1.36673e-008)//rs4782780(4.00116e-010)//rs2292327(2.4126e-010)//rs16939967(1.40784e-008)//rs12926841(1.46277e-010)//rs6603056(0)//rs11076713(1.82077e-014)//
4733	DRG1	rs462904(7.54952e-015)//rs1005133(1.12991e-010)//rs13054355(9.15379e-012)//rs5996566(7.31393e-012)//rs713878(6.55032e-015)//rs10222306(7.60088e-010)//rs2236005(2.83756e-009)//rs165821(2.3337e-010)//rs5753231(3.23085e-009)//
150290	DUSP18	rs462904(7.54952e-015)//rs1005133(1.12991e-010)//rs13054355(9.15379e-012)//rs5996566(7.31393e-012)//rs713878(6.55032e-015)//rs10222306(7.60088e-010)//rs2236005(2.83756e-009)//rs165821(2.3337e-010)//rs5753231(3.23085e-009)//
503631	DUXAP2	rs2449508(1.41775e-012)//
54550	EFCBP2	rs2081174(1.85065e-009)//rs954811(1.08827e-010)//rs8050061(1.36673e-008)//rs4782780(4.00116e-010)//rs2292327(2.4126e-010)//
80864	EGFL8	rs2269425(8.99281e-014)//rs3134603(7.7609e-011)//rs3096697(0)//rs3134947(3.33067e-016)//rs3134945(1.11022e-016)//rs3134943(2.0091e-010)//rs3134940(2.38929e-011)//rs2070600(0)//rs204994(1.11022e-016)//rs204991(1.68754e-013)//rs204990(2.90878e-014)//rs3134942(7.76545e-012)//rs3131296(5.06641e-009)//rs8192585(3.77385e-009)//rs3132946(2.41598e-009)//rs3830041(2.75668e-013)//rs375244(0)//rs479536(3.85…
10919	EHMT2	rs535586(4.89198e-012)//rs659445(5.35161e-012)//rs2734335(2.66454e-014)//rs1042663(1.64562e-011)//rs4151657(0)//rs2072633(0)//rs630379(5.8726e-011)//rs437179(1.15619e-012)//rs592229(2.05391e-014)//rs6941112(1.11022e-016)//rs389883(1.03029e-013)//rs2239689(0)//rs2071295(0)//rs185819(9.63364e-009)//rs3134954(9.95884e-010)//rs12153855(1.61254e-011)//rs8111(0)//rs3830076(1.11022e-016)//rs204999(0)//r…
56478	EIF4ENIF1	rs462904(7.54952e-015)//rs1005133(1.12991e-010)//rs13054355(9.15379e-012)//rs5996566(7.31393e-012)//rs713878(6.55032e-015)//rs10222306(7.60088e-010)//rs2236005(2.83756e-009)//rs165821(2.3337e-010)//rs5753231(3.23085e-009)//
129080	EMID1	rs462904(7.54952e-015)//rs1005133(1.12991e-010)//rs13054355(9.15379e-012)//rs5996566(7.31393e-012)//rs713878(6.55032e-015)//rs10222306(7.60088e-010)//rs2236005(2.83756e-009)//
8507	ENC1	rs2278600(8.40024e-010)//rs378872(1.74749e-013)//
2064	ERBB2	rs593772(2.78528e-010)//
6824	ETF1P1	rs4711207(7.44811e-011)//rs1150739(6.65272e-009)//rs3807031(1.12133e-014)//rs6909253(6.90567e-009)//rs9261394(1.52261e-008)//rs3132680(3.80806e-014)//rs2844795(2.37981e-009)//rs757262(1.11022e-016)//rs757259(1.11022e-016)//rs1557608(7.29764e-011)//rs2022065(1.46386e-008)//rs9261535(0)//rs929156(3.03757e-013)//rs2844786(4.34652e-011)//rs4711211(0)//rs2844780(1.34456e-010)//rs2844779(1.22387e-010)/…
2130	EWSR1	rs462904(7.54952e-015)//rs1005133(1.12991e-010)//rs13054355(9.15379e-012)//rs5996566(7.31393e-012)//rs713878(6.55032e-015)//rs10222306(7.60088e-010)//rs2236005(2.83756e-009)//
653401	FAM108A2	rs9442372(0)//rs2493291(2.5091e-014)//rs12141394(6.00893e-011)//rs2986742(8.29354e-009)//rs8627(1.61715e-012)//rs3765369(4.61853e-014)//rs12725198(1.45612e-009)//rs16861613(3.85048e-012)//rs12027585(7.54952e-015)//rs933078(0)//rs6598886(4.81282e-012)//rs10914539(1.45428e-010)//rs3738081(4.50724e-009)//rs356116(2.94986e-013)//rs2062629(1.20456e-008)//rs4655679(6.73727e-010)//rs11584032(3.41949e-01…
9780	FAM38A	rs2081174(1.85065e-009)//rs954811(1.08827e-010)//rs8050061(1.36673e-008)//rs4782780(4.00116e-010)//rs2292327(2.4126e-010)//rs16939967(1.40784e-008)//rs12926841(1.46277e-010)//rs6603056(0)//
127262	FAM79A	rs2493291(2.5091e-014)//
81610	FAM83D	rs6018432(9.98979e-013)//
339145	FAM92B	rs2081174(1.85065e-009)//rs954811(1.08827e-010)//rs8050061(1.36673e-008)//rs4782780(4.00116e-010)//rs2292327(2.4126e-010)//
2175	FANCA	rs2081174(1.85065e-009)//rs954811(1.08827e-010)//rs8050061(1.36673e-008)//rs4782780(4.00116e-010)//rs2292327(2.4126e-010)//rs16939967(1.40784e-008)//rs12926841(1.46277e-010)//rs6603056(0)//rs11076713(1.82077e-014)//
84961	FBXL20	rs593772(2.78528e-010)//
26223	FBXL21	rs6596147(7.66128e-011)//
79791	FBXO31	rs2081174(1.85065e-009)//rs954811(1.08827e-010)//rs8050061(1.36673e-008)//rs4782780(4.00116e-010)//rs2292327(2.4126e-010)//rs16939967(1.40784e-008)//
286151	FBXO43	rs13258360(1.80789e-012)//rs2449508(1.41775e-012)//
25793	FBXO7	rs462904(7.54952e-015)//rs1005133(1.12991e-010)//rs13054355(9.15379e-012)//rs5996566(7.31393e-012)//rs713878(6.55032e-015)//rs10222306(7.60088e-010)//rs2236005(2.83756e-009)//rs165821(2.3337e-010)//rs5753231(3.23085e-009)//
2214	FCGR3A	rs9442372(0)//rs2493291(2.5091e-014)//rs12141394(6.00893e-011)//rs2986742(8.29354e-009)//rs8627(1.61715e-012)//rs3765369(4.61853e-014)//rs12725198(1.45612e-009)//rs16861613(3.85048e-012)//rs12027585(7.54952e-015)//rs933078(0)//rs6598886(4.81282e-012)//rs10914539(1.45428e-010)//rs3738081(4.50724e-009)//rs356116(2.94986e-013)//rs2062629(1.20456e-008)//rs4655679(6.73727e-010)//rs11584032(3.41949e-01…
115548	FCHO2	rs2278600(8.40024e-010)//
63943	FKBPL	rs3830076(1.11022e-016)//rs204999(0)//rs2269425(8.99281e-014)//rs3134603(7.7609e-011)//rs3096697(0)//rs3134947(3.33067e-016)//rs3134945(1.11022e-016)//rs3134943(2.0091e-010)//rs3134940(2.38929e-011)//rs2070600(0)//rs204994(1.11022e-016)//rs204991(1.68754e-013)//rs204990(2.90878e-014)//rs3134942(7.76545e-012)//rs3131296(5.06641e-009)//rs8192585(3.77385e-009)//rs3132946(2.41598e-009)//rs3830041(2.7…
10211	FLOT1	rs12210947(1.51012e-010)//rs13201769(1.45451e-010)//rs4713366(1.19026e-010)//rs3131043(1.14542e-012)//rs12190167(2.77556e-015)//rs12197154(3.33067e-015)//rs4713391(2.22045e-016)//rs12192704(4.44089e-016)//rs12198723(1.74568e-008)//rs2844654(3.80663e-009)//rs1264333(3.737e-009)//rs1264303(3.11784e-009)//rs2074506(2.22209e-009)//rs2844702(1.69606e-009)//rs2240804(4.27675e-010)//rs2523849(7.67109e-0…
2303	FOXC2	rs2081174(1.85065e-009)//rs954811(1.08827e-010)//rs8050061(1.36673e-008)//rs4782780(4.00116e-010)//rs2292327(2.4126e-010)//rs16939967(1.40784e-008)//
2297	FOXD1	rs2278600(8.40024e-010)//
2294	FOXF1	rs2081174(1.85065e-009)//rs954811(1.08827e-010)//rs8050061(1.36673e-008)//rs4782780(4.00116e-010)//rs2292327(2.4126e-010)//rs16939967(1.40784e-008)//
2300	FOXL1	rs2081174(1.85065e-009)//rs954811(1.08827e-010)//rs8050061(1.36673e-008)//rs4782780(4.00116e-010)//rs2292327(2.4126e-010)//rs16939967(1.40784e-008)//
2550	GABBR1	rs1318631(2.81704e-010)//rs3131888(1.17749e-010)//rs3871468(4.28229e-010)//rs2735046(5.42155e-012)//rs1632948(2.39554e-010)//rs2975033(6.32272e-013)//rs1611710(1.32744e-008)//rs1611732(1.78026e-008)//rs16896742(6.17771e-011)//rs12206499(1.57427e-011)//rs2523946(1.3749e-010)//rs3823355(1.89847e-011)//rs6904029(2.16241e-011)//rs2394250(5.04005e-009)//rs3823375(2.67939e-009)//rs4711207(7.44811e-011)…
9514	GAL3ST1	rs462904(7.54952e-015)//rs1005133(1.12991e-010)//rs13054355(9.15379e-012)//rs5996566(7.31393e-012)//rs713878(6.55032e-015)//rs10222306(7.60088e-010)//rs2236005(2.83756e-009)//rs165821(2.3337e-010)//
2588	GALNS	rs2081174(1.85065e-009)//rs954811(1.08827e-010)//rs8050061(1.36673e-008)//rs4782780(4.00116e-010)//rs2292327(2.4126e-010)//rs16939967(1.40784e-008)//rs12926841(1.46277e-010)//rs6603056(0)//rs11076713(1.82077e-014)//
10634	GAS2L1	rs462904(7.54952e-015)//rs1005133(1.12991e-010)//rs13054355(9.15379e-012)//rs5996566(7.31393e-012)//rs713878(6.55032e-015)//rs10222306(7.60088e-010)//rs2236005(2.83756e-009)//
2622	GAS8	rs2081174(1.85065e-009)//rs954811(1.08827e-010)//rs8050061(1.36673e-008)//rs4782780(4.00116e-010)//rs2292327(2.4126e-010)//rs16939967(1.40784e-008)//rs12926841(1.46277e-010)//rs6603056(0)//rs11076713(1.82077e-014)//
2642	GCGR	rs3923018(9.4369e-015)//rs8074809(5.52992e-010)//rs9897348(1.93858e-010)//rs2293067(1.13687e-013)//rs4239060(3.33067e-016)//rs4239047(4.77396e-015)//rs1052751(0)//rs8081984(7.4016e-009)//rs2089454(0)//rs869019(5.54116e-010)//rs4267379(0)//rs3785504(4.17444e-014)//rs4795457(7.33857e-014)//rs726502(7.73926e-009)//rs11658803(1.07214e-011)//rs17547201(6.96443e-012)//rs593772(2.78528e-010)//rs2302776(…
51301	GCNT4	rs2278600(8.40024e-010)//rs378872(1.74749e-013)//
84340	GFM2	rs2278600(8.40024e-010)//rs378872(1.74749e-013)//
2678	GGT1	rs462904(7.54952e-015)//rs1005133(1.12991e-010)//rs13054355(9.15379e-012)//rs5996566(7.31393e-012)//
91227	GGTL4	rs462904(7.54952e-015)//rs1005133(1.12991e-010)//rs13054355(9.15379e-012)//
2687	GGTLA1	rs462904(7.54952e-015)//rs1005133(1.12991e-010)//rs13054355(9.15379e-012)//rs5996566(7.31393e-012)//
51659	GINS2	rs2081174(1.85065e-009)//rs954811(1.08827e-010)//rs8050061(1.36673e-008)//rs4782780(4.00116e-010)//rs2292327(2.4126e-010)//
79008	GIYD2	rs7763(3.66374e-015)//rs619698(4.94904e-012)//rs197075(5.61387e-009)//rs2745106(8.77439e-010)//rs9930956(7.27018e-009)//rs7184322(7.94587e-013)//rs3730119(1.16166e-008)//rs2872584(0)//rs2262808(1.74072e-009)//rs2291657(7.00551e-014)//rs933574(1.65456e-010)//rs7191955(1.37036e-009)//rs8052258(1.55797e-010)//rs151229(1.66356e-010)//rs252283(4.06788e-010)//
170522	GLRXP	rs6060151(3.21764e-009)//rs1474976(6.66134e-016)//rs6018432(9.98979e-013)//
2781	GNAZ	rs462904(7.54952e-015)//rs1005133(1.12991e-010)//rs13054355(9.15379e-012)//
2794	GNL1	rs12665339(2.34834e-012)//rs1140809(1.44329e-015)//rs9405048(4.61853e-014)//rs12210947(1.51012e-010)//rs13201769(1.45451e-010)//rs4713366(1.19026e-010)//rs3131043(1.14542e-012)//rs12190167(2.77556e-015)//rs12197154(3.33067e-015)//rs4713391(2.22045e-016)//rs12192704(4.44089e-016)//rs12198723(1.74568e-008)//rs2844654(3.80663e-009)//rs1264333(3.737e-009)//rs1264303(3.11784e-009)//rs2074506(2.22209e-…
84572	GNPTG	rs2745106(8.77439e-010)//
9292	GPR53P	rs1318631(2.81704e-010)//rs3131888(1.17749e-010)//rs3871468(4.28229e-010)//rs2735046(5.42155e-012)//rs1632948(2.39554e-010)//rs2975033(6.32272e-013)//rs1611710(1.32744e-008)//rs1611732(1.78026e-008)//rs16896742(6.17771e-011)//rs12206499(1.57427e-011)//rs2523946(1.3749e-010)//rs3823355(1.89847e-011)//rs6904029(2.16241e-011)//rs2394250(5.04005e-009)//rs3823375(2.67939e-009)//rs4711207(7.44811e-011)…
51463	GPR89A	rs9442372(0)//rs2493291(2.5091e-014)//rs12141394(6.00893e-011)//rs2986742(8.29354e-009)//rs8627(1.61715e-012)//rs3765369(4.61853e-014)//rs12725198(1.45612e-009)//rs16861613(3.85048e-012)//rs12027585(7.54952e-015)//rs933078(0)//rs6598886(4.81282e-012)//rs10914539(1.45428e-010)//rs3738081(4.50724e-009)//rs356116(2.94986e-013)//rs2062629(1.20456e-008)//rs4655679(6.73727e-010)//rs11584032(3.41949e-01…
222487	GPR97	rs7763(3.66374e-015)//rs619698(4.94904e-012)//rs197075(5.61387e-009)//rs2745106(8.77439e-010)//rs9930956(7.27018e-009)//rs7184322(7.94587e-013)//rs3730119(1.16166e-008)//rs2872584(0)//rs2262808(1.74072e-009)//rs2291657(7.00551e-014)//rs933574(1.65456e-010)//rs7191955(1.37036e-009)//rs8052258(1.55797e-010)//rs151229(1.66356e-010)//rs252283(4.06788e-010)//rs9940962(2.79554e-013)//rs7186512(1.08247e…
63940	GPSM3	rs3134945(1.11022e-016)//rs3134943(2.0091e-010)//rs3134940(2.38929e-011)//rs2070600(0)//rs204994(1.11022e-016)//rs204991(1.68754e-013)//rs204990(2.90878e-014)//rs3134942(7.76545e-012)//rs3131296(5.06641e-009)//rs8192585(3.77385e-009)//rs3132946(2.41598e-009)//rs3830041(2.75668e-013)//rs375244(0)//rs479536(3.85842e-010)//rs499691(4.97889e-009)//rs404890(0)//rs2849015(0)//rs377763(2.18092e-012)//rs…
2880	GPX5	rs238869(2.67331e-012)//rs1318631(2.81704e-010)//rs3131888(1.17749e-010)//rs3871468(4.28229e-010)//rs2735046(5.42155e-012)//rs1632948(2.39554e-010)//rs2975033(6.32272e-013)//rs1611710(1.32744e-008)//rs1611732(1.78026e-008)//rs16896742(6.17771e-011)//rs12206499(1.57427e-011)//rs2523946(1.3749e-010)//rs3823355(1.89847e-011)//rs6904029(2.16241e-011)//rs2394250(5.04005e-009)//rs3823375(2.67939e-009)//
257202	GPX6	rs238869(2.67331e-012)//rs1318631(2.81704e-010)//rs3131888(1.17749e-010)//rs3871468(4.28229e-010)//rs2735046(5.42155e-012)//rs1632948(2.39554e-010)//rs2975033(6.32272e-013)//rs1611710(1.32744e-008)//rs1611732(1.78026e-008)//rs16896742(6.17771e-011)//rs12206499(1.57427e-011)//rs2523946(1.3749e-010)//rs3823355(1.89847e-011)//rs6904029(2.16241e-011)//rs2394250(5.04005e-009)//rs3823375(2.67939e-009)//
2886	GRB7	rs593772(2.78528e-010)//
79977	GRHL2	rs2449508(1.41775e-012)//
2907	GRINA	rs2572386(0)//rs11135715(1.96654e-012)//rs13279569(1.24977e-008)//rs11783920(1.32566e-008)//rs10958312(1.52419e-008)//rs718101(4.0268e-011)//rs2600468(2.00722e-009)//rs346617(2.84201e-009)//rs1982563(5.64049e-009)//rs4286925(1.20451e-008)//rs7826830(0)//rs13258360(1.80789e-012)//rs2449508(1.41775e-012)//rs983674(2.70583e-009)//rs4637874(9.171e-012)//rs17343259(1.55916e-011)//rs11785995(1.20059e-0…
9446	GSTO1	rs1047425(7.61655e-011)//rs4918037(6.39372e-011)//
119391	GSTO2	rs1047425(7.61655e-011)//rs4918037(6.39372e-011)//
2952	GSTT1	rs462904(7.54952e-015)//rs1005133(1.12991e-010)//rs13054355(9.15379e-012)//rs5996566(7.31393e-012)//
2953	GSTT2	rs462904(7.54952e-015)//rs1005133(1.12991e-010)//rs13054355(9.15379e-012)//rs5996566(7.31393e-012)//
2968	GTF2H4	rs1264303(3.11784e-009)//rs2074506(2.22209e-009)//rs2844702(1.69606e-009)//rs2240804(4.27675e-010)//rs2523849(7.67109e-012)//rs2517485(4.41962e-009)//rs3815087(4.00557e-009)//rs9263715(3.45279e-014)//rs1265098(3.18634e-014)//rs1265093(0)//rs1966(5.61161e-011)//rs130067(5.64296e-011)//rs1265110(2.55429e-011)//rs9295957(0)//rs4122189(1.79731e-008)//rs7745906(0)//rs2074488(0)//rs12111032(7.99694e-01…
375513	GUSBL2	rs11242834(1.23257e-008)//rs9366318(6.36e-009)//rs11759745(1.23568e-013)//rs6939589(9.25038e-012)//rs238869(2.67331e-012)//rs1318631(2.81704e-010)//rs3131888(1.17749e-010)//rs3871468(4.28229e-010)//rs2735046(5.42155e-012)//rs1632948(2.39554e-010)//rs2975033(6.32272e-013)//rs1611710(1.32744e-008)//rs1611732(1.78026e-008)//rs16896742(6.17771e-011)//rs12206499(1.57427e-011)//rs2523946(1.3749e-010)//…
9555	H2AFY	rs6596147(7.66128e-011)//
253018	HCG27	rs4122189(1.79731e-008)//rs7745906(0)//rs2074488(0)//rs12111032(7.99694e-013)//rs3132486(3.14467e-011)//rs9461680(0)//rs2523619(7.33233e-010)//rs2253907(1.21966e-008)//rs6932730(8.39251e-009)//rs2251396(1.52766e-011)//rs2523454(1.0942e-011)//rs2256175(6.66134e-016)//rs9501106(7.19976e-010)//rs2844513(1.49101e-011)//rs2524279(0)//rs2523674(6.54476e-012)//rs2244839(1.44493e-010)//rs1055569(8.67811e…
353012	HCG2P8	rs2975033(6.32272e-013)//rs1611710(1.32744e-008)//rs1611732(1.78026e-008)//rs16896742(6.17771e-011)//rs12206499(1.57427e-011)//rs2523946(1.3749e-010)//rs3823355(1.89847e-011)//rs6904029(2.16241e-011)//rs2394250(5.04005e-009)//rs3823375(2.67939e-009)//rs4711207(7.44811e-011)//rs1150739(6.65272e-009)//rs3807031(1.12133e-014)//rs6909253(6.90567e-009)//rs9261394(1.52261e-008)//rs3132680(3.80806e-014)…
353017	HCG4P10	rs1632948(2.39554e-010)//rs2975033(6.32272e-013)//rs1611710(1.32744e-008)//rs1611732(1.78026e-008)//rs16896742(6.17771e-011)//rs12206499(1.57427e-011)//rs2523946(1.3749e-010)//rs3823355(1.89847e-011)//rs6904029(2.16241e-011)//rs2394250(5.04005e-009)//rs3823375(2.67939e-009)//rs4711207(7.44811e-011)//rs1150739(6.65272e-009)//rs3807031(1.12133e-014)//rs6909253(6.90567e-009)//rs9261394(1.52261e-008)…
80868	HCG4P6	rs16896742(6.17771e-011)//rs12206499(1.57427e-011)//rs2523946(1.3749e-010)//rs3823355(1.89847e-011)//rs6904029(2.16241e-011)//rs2394250(5.04005e-009)//rs3823375(2.67939e-009)//rs4711207(7.44811e-011)//rs1150739(6.65272e-009)//rs3807031(1.12133e-014)//rs6909253(6.90567e-009)//rs9261394(1.52261e-008)//rs3132680(3.80806e-014)//rs2844795(2.37981e-009)//rs757262(1.11022e-016)//rs757259(1.11022e-016)//…
353005	HCG4P8	rs1632948(2.39554e-010)//
10255	HCG9	rs6904029(2.16241e-011)//rs2394250(5.04005e-009)//rs3823375(2.67939e-009)//rs4711207(7.44811e-011)//rs1150739(6.65272e-009)//rs3807031(1.12133e-014)//rs6909253(6.90567e-009)//rs9261394(1.52261e-008)//rs3132680(3.80806e-014)//rs2844795(2.37981e-009)//rs757262(1.11022e-016)//rs757259(1.11022e-016)//rs1557608(7.29764e-011)//rs2022065(1.46386e-008)//rs9261535(0)//rs929156(3.03757e-013)//rs2844786(4.3…
353019	HCG9P5	rs2735046(5.42155e-012)//
10866	HCP5	rs2523674(6.54476e-012)//rs2244839(1.44493e-010)//rs1055569(8.67811e-009)//rs2844509(0)//rs3093662(5.67841e-009)//rs2269475(2.22045e-016)//rs2261033(0)//rs2844463(9.4369e-014)//rs2280800(2.22045e-016)//rs1266071(1.94695e-010)//rs9267546(1.66609e-008)//rs2242653(9.4369e-015)//rs707939(0)//rs2075800(0)//rs494620(4.44755e-012)//rs2736428(9.99201e-016)//rs535586(4.89198e-012)//rs659445(5.35161e-012)/…
353018	HCP5P14	rs1632948(2.39554e-010)//rs2975033(6.32272e-013)//rs1611710(1.32744e-008)//rs1611732(1.78026e-008)//rs16896742(6.17771e-011)//rs12206499(1.57427e-011)//rs2523946(1.3749e-010)//rs3823355(1.89847e-011)//rs6904029(2.16241e-011)//rs2394250(5.04005e-009)//rs3823375(2.67939e-009)//rs4711207(7.44811e-011)//rs1150739(6.65272e-009)//rs3807031(1.12133e-014)//rs6909253(6.90567e-009)//rs9261394(1.52261e-008)…
51564	HDAC7A	rs4760609(2.05069e-012)//
3074	HEXB	rs2278600(8.40024e-010)//rs378872(1.74749e-013)//
204851	HIPK1	rs2476601(2.76434e-012)//
126961	HIST2H3C	rs9442372(0)//rs2493291(2.5091e-014)//rs12141394(6.00893e-011)//rs2986742(8.29354e-009)//rs8627(1.61715e-012)//rs3765369(4.61853e-014)//rs12725198(1.45612e-009)//rs16861613(3.85048e-012)//rs12027585(7.54952e-015)//rs933078(0)//rs6598886(4.81282e-012)//rs10914539(1.45428e-010)//rs3738081(4.50724e-009)//rs356116(2.94986e-013)//rs2062629(1.20456e-008)//rs4655679(6.73727e-010)//rs11584032(3.41949e-01…
8370	HIST2H4A	rs9442372(0)//rs2493291(2.5091e-014)//rs12141394(6.00893e-011)//rs2986742(8.29354e-009)//rs8627(1.61715e-012)//rs3765369(4.61853e-014)//rs12725198(1.45612e-009)//rs16861613(3.85048e-012)//rs12027585(7.54952e-015)//rs933078(0)//rs6598886(4.81282e-012)//rs10914539(1.45428e-010)//rs3738081(4.50724e-009)//rs356116(2.94986e-013)//rs2062629(1.20456e-008)//rs4655679(6.73727e-010)//rs11584032(3.41949e-01…
352962	HLA-75	rs1632948(2.39554e-010)//rs2975033(6.32272e-013)//rs1611710(1.32744e-008)//rs1611732(1.78026e-008)//rs16896742(6.17771e-011)//rs12206499(1.57427e-011)//rs2523946(1.3749e-010)//rs3823355(1.89847e-011)//rs6904029(2.16241e-011)//rs2394250(5.04005e-009)//rs3823375(2.67939e-009)//rs4711207(7.44811e-011)//rs1150739(6.65272e-009)//rs3807031(1.12133e-014)//rs6909253(6.90567e-009)//rs9261394(1.52261e-008)…
352963	HLA-90	rs2975033(6.32272e-013)//rs1611710(1.32744e-008)//rs1611732(1.78026e-008)//rs16896742(6.17771e-011)//rs12206499(1.57427e-011)//rs2523946(1.3749e-010)//rs3823355(1.89847e-011)//rs6904029(2.16241e-011)//rs2394250(5.04005e-009)//rs3823375(2.67939e-009)//rs4711207(7.44811e-011)//rs1150739(6.65272e-009)//rs3807031(1.12133e-014)//rs6909253(6.90567e-009)//rs9261394(1.52261e-008)//rs3132680(3.80806e-014)…
3105	HLA-A	rs16896742(6.17771e-011)//rs12206499(1.57427e-011)//rs2523946(1.3749e-010)//rs3823355(1.89847e-011)//	18512783//18396348//17509091//17185762//17092252//16951351//16906372//15905576//15693083//15593216//15517645//15213330//12384931//12115193//11861076//12195624//11929590//11423179//11580850//11771525//
3106	HLA-B	rs2253907(1.21966e-008)//rs6932730(8.39251e-009)//rs2251396(1.52766e-011)//rs2523454(1.0942e-011)//rs2256175(6.66134e-016)//rs9501106(7.19976e-010)//rs2844513(1.49101e-011)//rs2524279(0)//rs2523674(6.54476e-012)//rs2244839(1.44493e-010)//rs1055569(8.67811e-009)//rs2844509(0)//rs3093662(5.67841e-009)//rs2269475(2.22045e-016)//rs2261033(0)//rs2844463(9.4369e-014)//rs2280800(2.22045e-016)//rs1266071…
3107	HLA-C	rs2074488(0)//rs12111032(7.99694e-013)//rs3132486(3.14467e-011)//rs9461680(0)//
3108	HLA-DMA	rs3135034(1.0103e-014)//rs9500927(9.64784e-014)//rs453779(1.36557e-014)//rs2395309(6.09032e-011)//rs3077(7.84971e-011)//rs9469341(3.41253e-011)//rs2301220(7.39795e-011)//rs1431399(4.99466e-011)//rs3130215(1.25655e-009)//rs3117035(5.75362e-012)//rs213212(0)//rs211455(1.13755e-008)//rs2296328(9.11944e-009)//rs4711348(2.22045e-015)//rs10947463(3.25885e-009)//
3109	HLA-DMB	rs3135034(1.0103e-014)//rs9500927(9.64784e-014)//rs453779(1.36557e-014)//rs2395309(6.09032e-011)//rs3077(7.84971e-011)//rs9469341(3.41253e-011)//rs2301220(7.39795e-011)//rs1431399(4.99466e-011)//rs3130215(1.25655e-009)//rs3117035(5.75362e-012)//rs213212(0)//rs211455(1.13755e-008)//rs2296328(9.11944e-009)//rs4711348(2.22045e-015)//rs10947463(3.25885e-009)//
3111	HLA-DOA	rs3135034(1.0103e-014)//rs9500927(9.64784e-014)//rs453779(1.36557e-014)//rs2395309(6.09032e-011)//rs3077(7.84971e-011)//rs9469341(3.41253e-011)//rs2301220(7.39795e-011)//rs1431399(4.99466e-011)//rs3130215(1.25655e-009)//rs3117035(5.75362e-012)//rs213212(0)//rs211455(1.13755e-008)//rs2296328(9.11944e-009)//rs4711348(2.22045e-015)//rs10947463(3.25885e-009)//	12439622//
3112	HLA-DOB	rs7758736(2.6955e-010)//rs7767167(2.40028e-010)//rs7383287(1.65764e-011)//rs2071554(2.59504e-012)//rs2857107(1.7369e-010)//rs9784758(2.73566e-009)//rs10484565(0)//rs241437(2.91453e-009)//rs241436(7.60025e-012)//rs3819715(1.70974e-014)//rs241427(8.85225e-012)//rs3819721(0)//rs9357155(7.20732e-009)//rs9276831(9.68114e-014)//rs241407(1.92428e-009)//rs3135034(1.0103e-014)//rs9500927(9.64784e-014)//rs…
3113	HLA-DPA1	rs2395309(6.09032e-011)//rs3077(7.84971e-011)//rs9469341(3.41253e-011)//rs2301220(7.39795e-011)//rs1431399(4.99466e-011)//rs3130215(1.25655e-009)//rs3117035(5.75362e-012)//rs213212(0)//rs211455(1.13755e-008)//rs2296328(9.11944e-009)//rs4711348(2.22045e-015)//rs10947463(3.25885e-009)//	8358964//
3115	HLA-DPB1	rs2395309(6.09032e-011)//rs3077(7.84971e-011)//rs9469341(3.41253e-011)//rs2301220(7.39795e-011)//rs1431399(4.99466e-011)//rs3130215(1.25655e-009)//rs3117035(5.75362e-012)//rs213212(0)//rs211455(1.13755e-008)//rs2296328(9.11944e-009)//rs4711348(2.22045e-015)//rs10947463(3.25885e-009)//
3116	HLA-DPB2	rs3130215(1.25655e-009)//rs3117035(5.75362e-012)//rs213212(0)//rs211455(1.13755e-008)//rs2296328(9.11944e-009)//rs4711348(2.22045e-015)//rs10947463(3.25885e-009)//
3117	HLA-DQA1	rs17806289(3.21965e-015)//rs11242834(1.23257e-008)//rs9366318(6.36e-009)//rs11759745(1.23568e-013)//rs6939589(9.25038e-012)//rs238869(2.67331e-012)//rs1318631(2.81704e-010)//rs3131888(1.17749e-010)//rs3871468(4.28229e-010)//rs2735046(5.42155e-012)//rs1632948(2.39554e-010)//rs2975033(6.32272e-013)//rs1611710(1.32744e-008)//rs1611732(1.78026e-008)//rs16896742(6.17771e-011)//rs12206499(1.57427e-011)…
3118	HLA-DQA2	rs9275555(0)//rs9275572(0)//rs7765379(0)//rs7745656(0)//rs2858331(3.98492e-012)//rs9275595(0)//rs9275596(0)//rs3957148(0)//rs3104404(5.79559e-012)//rs9275601(5.55112e-016)//rs3873444(0)//rs9275602(1.20673e-009)//rs9275614(0)//rs3916765(0)//rs3104398(2.23261e-009)//rs9275659(0)//rs9275686(1.11022e-016)//rs9275698(0)//rs2859078(0)//rs2239800(1.63865e-008)//rs9276435(5.47828e-012)//rs2071800(7.42141…
3119	HLA-DQB1	rs238869(2.67331e-012)//rs1318631(2.81704e-010)//rs3131888(1.17749e-010)//rs3871468(4.28229e-010)//rs2735046(5.42155e-012)//rs1632948(2.39554e-010)//rs2975033(6.32272e-013)//rs1611710(1.32744e-008)//rs1611732(1.78026e-008)//rs16896742(6.17771e-011)//rs12206499(1.57427e-011)//rs2523946(1.3749e-010)//rs3823355(1.89847e-011)//rs6904029(2.16241e-011)//rs2394250(5.04005e-009)//rs3823375(2.67939e-009)/…
3120	HLA-DQB2	rs9275686(1.11022e-016)//rs9275698(0)//rs2859078(0)//rs2239800(1.63865e-008)//rs9276435(5.47828e-012)//rs2071800(7.42141e-011)//rs7758736(2.6955e-010)//rs7767167(2.40028e-010)//rs7383287(1.65764e-011)//rs2071554(2.59504e-012)//rs2857107(1.7369e-010)//rs9784758(2.73566e-009)//rs10484565(0)//rs241437(2.91453e-009)//rs241436(7.60025e-012)//rs3819715(1.70974e-014)//rs241427(8.85225e-012)//rs3819721(0…
3122	HLA-DRA	rs9501626(2.22045e-016)//rs3129860(0)//rs3135338(0)//rs2027856(0)//rs9268615(0)//rs2395173(0)//rs2395175(0)//rs3129871(0)//rs3129882(0)//rs2239804(0)//rs7192(0)//rs2395182(0)//rs3129890(0)//rs9268832(0)//rs6903608(0)//rs2395185(0)//rs477515(0)//rs2516049(0)//rs2858870(1.11022e-016)//rs602875(0)//rs660895(0)//rs532098(0)//rs9271366(0)//rs9271568(0)//rs3129763(0)//rs2187668(5.17699e-011)//rs1063355…
3123	HLA-DRB1	rs547261(0)//rs6910071(0)//rs498422(1.78468e-012)//rs547077(0)//rs570963(1.31006e-014)//rs485774(0)//rs9368713(0)//rs10484560(1.05538e-008)//rs9405090(0)//rs1003878(0)//rs1033500(0)//rs910049(0)//rs2076537(1.19659e-008)//rs1265761(1.64214e-009)//rs1265759(0)//rs1265758(0)//rs2395150(0)//rs9268368(0)//rs3129934(0)//rs9268384(0)//rs3129939(4.48469e-011)//rs3129941(0)//rs3129943(0)//rs2050190(0)//rs…	19865101//20179740//19648126//19282307//20112396//20032104//20131291//20080387//20061955//19151010//20039432//20039411//19427413//19741715//20192991//20040645//
3125	HLA-DRB3	rs477515(0)//rs2516049(0)//rs2858870(1.11022e-016)//rs602875(0)//rs660895(0)//rs532098(0)//rs9271366(0)//rs9271568(0)//rs3129763(0)//rs2187668(5.17699e-011)//rs1063355(3.56382e-014)//rs9275141(0)//rs7755224(2.64028e-009)//rs9275184(0)//rs2856683(1.49715e-008)//rs7774434(0)//rs7775228(0)//rs2157051(0)//rs9275224(0)//rs5000634(0)//rs6457617(0)//rs2647012(0)//rs9275312(0)//rs9275313(0)//rs1794282(5.…	11555411//1686576//1685512//
3126	HLA-DRB4	rs238869(2.67331e-012)//rs1318631(2.81704e-010)//rs3131888(1.17749e-010)//rs3871468(4.28229e-010)//rs2735046(5.42155e-012)//rs1632948(2.39554e-010)//rs2975033(6.32272e-013)//rs1611710(1.32744e-008)//rs1611732(1.78026e-008)//rs16896742(6.17771e-011)//rs12206499(1.57427e-011)//rs2523946(1.3749e-010)//rs3823355(1.89847e-011)//rs6904029(2.16241e-011)//rs2394250(5.04005e-009)//rs3823375(2.67939e-009)/…
3129	HLA-DRB7	rs1265761(1.64214e-009)//rs1265759(0)//rs1265758(0)//rs2395150(0)//rs9268368(0)//rs3129934(0)//rs9268384(0)//rs3129939(4.48469e-011)//rs3129941(0)//
3130	HLA-DRB8	rs10947262(3.69704e-014)//rs3806156(0)//
3132	HLA-DRB9	rs9268832(0)//
3133	HLA-E	rs12665339(2.34834e-012)//rs1140809(1.44329e-015)//rs9405048(4.61853e-014)//rs12210947(1.51012e-010)//rs13201769(1.45451e-010)//rs4713366(1.19026e-010)//rs3131043(1.14542e-012)//rs12190167(2.77556e-015)//rs12197154(3.33067e-015)//rs4713391(2.22045e-016)//rs12192704(4.44089e-016)//rs12198723(1.74568e-008)//rs2844654(3.80663e-009)//rs1264333(3.737e-009)//rs1264303(3.11784e-009)//rs2074506(2.22209e-…
3134	HLA-F	rs2735046(5.42155e-012)//rs1632948(2.39554e-010)//rs2975033(6.32272e-013)//rs1611710(1.32744e-008)//rs1611732(1.78026e-008)//rs16896742(6.17771e-011)//rs12206499(1.57427e-011)//rs2523946(1.3749e-010)//rs3823355(1.89847e-011)//rs6904029(2.16241e-011)//rs2394250(5.04005e-009)//rs3823375(2.67939e-009)//rs4711207(7.44811e-011)//rs1150739(6.65272e-009)//rs3807031(1.12133e-014)//rs6909253(6.90567e-009)…
3135	HLA-G	rs2975033(6.32272e-013)//rs1611710(1.32744e-008)//rs1611732(1.78026e-008)//rs16896742(6.17771e-011)//rs12206499(1.57427e-011)//rs2523946(1.3749e-010)//rs3823355(1.89847e-011)//rs6904029(2.16241e-011)//rs2394250(5.04005e-009)//rs3823375(2.67939e-009)//rs4711207(7.44811e-011)//rs1150739(6.65272e-009)//rs3807031(1.12133e-014)//rs6909253(6.90567e-009)//rs9261394(1.52261e-008)//rs3132680(3.80806e-014)…
3136	HLA-H	rs16896742(6.17771e-011)//rs12206499(1.57427e-011)//rs2523946(1.3749e-010)//rs3823355(1.89847e-011)//rs6904029(2.16241e-011)//rs2394250(5.04005e-009)//rs3823375(2.67939e-009)//rs4711207(7.44811e-011)//rs1150739(6.65272e-009)//rs3807031(1.12133e-014)//rs6909253(6.90567e-009)//rs9261394(1.52261e-008)//rs3132680(3.80806e-014)//rs2844795(2.37981e-009)//rs757262(1.11022e-016)//rs757259(1.11022e-016)//…
3139	HLA-L	rs261946(0)//rs928822(5.0604e-012)//rs12203316(4.34474e-011)//rs1034323(1.5815e-008)//rs7741364(3.99087e-009)//rs1076832(2.21489e-012)//rs7747873(1.12988e-008)//rs6930977(2.34968e-012)//rs12665339(2.34834e-012)//rs1140809(1.44329e-015)//rs9405048(4.61853e-014)//rs12210947(1.51012e-010)//rs13201769(1.45451e-010)//rs4713366(1.19026e-010)//rs3131043(1.14542e-012)//rs12190167(2.77556e-015)//rs1219715…
10042	HMG2L1	rs13054355(9.15379e-012)//rs5996566(7.31393e-012)//rs713878(6.55032e-015)//rs10222306(7.60088e-010)//rs2236005(2.83756e-009)//rs165821(2.3337e-010)//rs5753231(3.23085e-009)//
3156	HMGCR	rs2278600(8.40024e-010)//rs378872(1.74749e-013)//
3162	HMOX1	rs13054355(9.15379e-012)//rs5996566(7.31393e-012)//rs713878(6.55032e-015)//rs10222306(7.60088e-010)//rs2236005(2.83756e-009)//rs165821(2.3337e-010)//rs5753231(3.23085e-009)//
150280	HORMAD2	rs462904(7.54952e-015)//rs1005133(1.12991e-010)//rs13054355(9.15379e-012)//rs5996566(7.31393e-012)//rs713878(6.55032e-015)//rs10222306(7.60088e-010)//rs2236005(2.83756e-009)//rs165821(2.3337e-010)//
89781	HPS4	rs462904(7.54952e-015)//rs1005133(1.12991e-010)//rs13054355(9.15379e-012)//rs5996566(7.31393e-012)//rs713878(6.55032e-015)//rs10222306(7.60088e-010)//rs2236005(2.83756e-009)//
10247	HRSP12	rs7826830(0)//rs13258360(1.80789e-012)//rs2449508(1.41775e-012)//
83693	HSDL1	rs2081174(1.85065e-009)//rs954811(1.08827e-010)//rs8050061(1.36673e-008)//rs4782780(4.00116e-010)//rs2292327(2.4126e-010)//
3303	HSPA1A	rs494620(4.44755e-012)//rs2736428(9.99201e-016)//rs535586(4.89198e-012)//rs659445(5.35161e-012)//rs2734335(2.66454e-014)//rs1042663(1.64562e-011)//rs4151657(0)//rs2072633(0)//rs630379(5.8726e-011)//rs437179(1.15619e-012)//rs592229(2.05391e-014)//rs6941112(1.11022e-016)//rs389883(1.03029e-013)//rs2239689(0)//rs2071295(0)//rs185819(9.63364e-009)//rs3134954(9.95884e-010)//rs12153855(1.61254e-011)//r…
3304	HSPA1B	rs494620(4.44755e-012)//rs2736428(9.99201e-016)//rs535586(4.89198e-012)//rs659445(5.35161e-012)//rs2734335(2.66454e-014)//rs1042663(1.64562e-011)//rs4151657(0)//rs2072633(0)//rs630379(5.8726e-011)//rs437179(1.15619e-012)//rs592229(2.05391e-014)//rs6941112(1.11022e-016)//rs389883(1.03029e-013)//rs2239689(0)//rs2071295(0)//rs185819(9.63364e-009)//rs3134954(9.95884e-010)//rs12153855(1.61254e-011)//r…
3305	HSPA1L	rs2075800(0)//rs494620(4.44755e-012)//rs2736428(9.99201e-016)//rs535586(4.89198e-012)//rs659445(5.35161e-012)//rs2734335(2.66454e-014)//rs1042663(1.64562e-011)//rs4151657(0)//rs2072633(0)//rs630379(5.8726e-011)//rs437179(1.15619e-012)//rs592229(2.05391e-014)//rs6941112(1.11022e-016)//rs389883(1.03029e-013)//rs2239689(0)//rs2071295(0)//rs185819(9.63364e-009)//rs3134954(9.95884e-010)//rs12153855(1.…
3310	HSPA6	rs9442372(0)//rs2493291(2.5091e-014)//rs12141394(6.00893e-011)//rs2986742(8.29354e-009)//rs8627(1.61715e-012)//rs3765369(4.61853e-014)//rs12725198(1.45612e-009)//rs16861613(3.85048e-012)//rs12027585(7.54952e-015)//rs933078(0)//rs6598886(4.81282e-012)//rs10914539(1.45428e-010)//rs3738081(4.50724e-009)//rs356116(2.94986e-013)//rs2062629(1.20456e-008)//rs4655679(6.73727e-010)//rs11584032(3.41949e-01…
140895	HSPEP1	rs6018432(9.98979e-013)//
8870	IER3	rs12210947(1.51012e-010)//rs13201769(1.45451e-010)//rs4713366(1.19026e-010)//rs3131043(1.14542e-012)//rs12190167(2.77556e-015)//rs12197154(3.33067e-015)//rs4713391(2.22045e-016)//rs12192704(4.44089e-016)//rs12198723(1.74568e-008)//rs2844654(3.80663e-009)//rs1264333(3.737e-009)//rs1264303(3.11784e-009)//rs2074506(2.22209e-009)//rs2844702(1.69606e-009)//rs2240804(4.27675e-010)//rs2523849(7.67109e-0…
340198	IFITM4P	rs2735046(5.42155e-012)//rs1632948(2.39554e-010)//rs2975033(6.32272e-013)//rs1611710(1.32744e-008)//rs1611732(1.78026e-008)//rs16896742(6.17771e-011)//rs12206499(1.57427e-011)//rs2523946(1.3749e-010)//rs3823355(1.89847e-011)//rs6904029(2.16241e-011)//rs2394250(5.04005e-009)//rs3823375(2.67939e-009)//rs4711207(7.44811e-011)//rs1150739(6.65272e-009)//rs3807031(1.12133e-014)//rs6909253(6.90567e-009)…
57560	IFT80	rs340295(5.88819e-010)//
3543	IGLL1	rs462904(7.54952e-015)//rs1005133(1.12991e-010)//rs13054355(9.15379e-012)//rs5996566(7.31393e-012)//
28786	IGLV4-3	rs462904(7.54952e-015)//rs1005133(1.12991e-010)//rs13054355(9.15379e-012)//
28778	IGLV6-57	rs462904(7.54952e-015)//rs1005133(1.12991e-010)//rs13054355(9.15379e-012)//
3592	IL12A	rs340295(5.88819e-010)//
27189	IL17C	rs2081174(1.85065e-009)//rs954811(1.08827e-010)//rs8050061(1.36673e-008)//rs4782780(4.00116e-010)//rs2292327(2.4126e-010)//rs16939967(1.40784e-008)//rs12926841(1.46277e-010)//rs6603056(0)//
3578	IL9	rs6596147(7.66128e-011)//
10788	IQGAP2	rs2278600(8.40024e-010)//rs378872(1.74749e-013)//
3394	IRF8	rs2081174(1.85065e-009)//rs954811(1.08827e-010)//rs8050061(1.36673e-008)//rs4782780(4.00116e-010)//rs2292327(2.4126e-010)//rs16939967(1.40784e-008)//
91464	ISX	rs13054355(9.15379e-012)//rs5996566(7.31393e-012)//rs713878(6.55032e-015)//rs10222306(7.60088e-010)//rs2236005(2.83756e-009)//rs165821(2.3337e-010)//rs5753231(3.23085e-009)//
57338	JPH3	rs2081174(1.85065e-009)//rs954811(1.08827e-010)//rs8050061(1.36673e-008)//rs4782780(4.00116e-010)//rs2292327(2.4126e-010)//rs16939967(1.40784e-008)//
93107	KCNG4	rs2081174(1.85065e-009)//rs954811(1.08827e-010)//rs8050061(1.36673e-008)//rs4782780(4.00116e-010)//rs2292327(2.4126e-010)//
3788	KCNS2	rs7826830(0)//rs13258360(1.80789e-012)//rs2449508(1.41775e-012)//
23199	KIAA0182	rs2081174(1.85065e-009)//rs954811(1.08827e-010)//rs8050061(1.36673e-008)//rs4782780(4.00116e-010)//rs2292327(2.4126e-010)//
9675	KIAA0406	rs1474976(6.66134e-016)//rs6018432(9.98979e-013)//
9764	KIAA0513	rs2081174(1.85065e-009)//rs954811(1.08827e-010)//rs8050061(1.36673e-008)//rs4782780(4.00116e-010)//rs2292327(2.4126e-010)//
9731	KIAA0562	rs2493291(2.5091e-014)//
57148	KIAA1219	rs1474976(6.66134e-016)//rs6018432(9.98979e-013)//
57707	KIAA1609	rs2081174(1.85065e-009)//rs954811(1.08827e-010)//rs8050061(1.36673e-008)//rs4782780(4.00116e-010)//rs2292327(2.4126e-010)//
85450	KIAA1754	rs1047425(7.61655e-011)//rs4918037(6.39372e-011)//
170954	KIAA1949	rs9405048(4.61853e-014)//rs12210947(1.51012e-010)//rs13201769(1.45451e-010)//rs4713366(1.19026e-010)//rs3131043(1.14542e-012)//rs12190167(2.77556e-015)//rs12197154(3.33067e-015)//rs4713391(2.22045e-016)//rs12192704(4.44089e-016)//rs12198723(1.74568e-008)//rs2844654(3.80663e-009)//rs1264333(3.737e-009)//rs1264303(3.11784e-009)//rs2074506(2.22209e-009)//rs2844702(1.69606e-009)//rs2240804(4.27675e-0…
54758	KLHDC4	rs2081174(1.85065e-009)//rs954811(1.08827e-010)//rs8050061(1.36673e-008)//rs4782780(4.00116e-010)//rs2292327(2.4126e-010)//rs16939967(1.40784e-008)//
3840	KPNA4	rs340295(5.88819e-010)//
83999	KREMEN1	rs462904(7.54952e-015)//rs1005133(1.12991e-010)//rs13054355(9.15379e-012)//rs5996566(7.31393e-012)//rs713878(6.55032e-015)//rs10222306(7.60088e-010)//rs2236005(2.83756e-009)//
3879	KRT18P1	rs238869(2.67331e-012)//rs1318631(2.81704e-010)//rs3131888(1.17749e-010)//rs3871468(4.28229e-010)//rs2735046(5.42155e-012)//rs1632948(2.39554e-010)//rs2975033(6.32272e-013)//rs1611710(1.32744e-008)//rs1611732(1.78026e-008)//rs16896742(6.17771e-011)//rs12206499(1.57427e-011)//rs2523946(1.3749e-010)//rs3823355(1.89847e-011)//rs6904029(2.16241e-011)//rs2394250(5.04005e-009)//rs3823375(2.67939e-009)/…
3889	KRT83	rs2238044(3.97004e-011)//rs242033(0)//rs1544631(0)//rs4763800(4.43012e-010)//rs2270359(9.99201e-016)//rs10841644(1.62123e-009)//rs7316268(3.78284e-011)//rs1838343(1.18178e-011)//rs4760609(2.05069e-012)//rs10783405(0)//rs303774(1.72151e-009)//
90133	KRT8L2	rs340295(5.88819e-010)//
85296	KRTAP2-2	rs3923018(9.4369e-015)//rs8074809(5.52992e-010)//rs9897348(1.93858e-010)//rs2293067(1.13687e-013)//rs4239060(3.33067e-016)//rs4239047(4.77396e-015)//rs1052751(0)//rs8081984(7.4016e-009)//rs2089454(0)//rs869019(5.54116e-010)//rs4267379(0)//rs3785504(4.17444e-014)//rs4795457(7.33857e-014)//rs726502(7.73926e-009)//rs11658803(1.07214e-011)//rs17547201(6.96443e-012)//rs593772(2.78528e-010)//rs2302776(…
85343	KRTAP2P1	rs3923018(9.4369e-015)//rs8074809(5.52992e-010)//rs9897348(1.93858e-010)//rs2293067(1.13687e-013)//rs4239060(3.33067e-016)//rs4239047(4.77396e-015)//rs1052751(0)//rs8081984(7.4016e-009)//rs2089454(0)//rs869019(5.54116e-010)//rs4267379(0)//rs3785504(4.17444e-014)//rs4795457(7.33857e-014)//rs726502(7.73926e-009)//rs11658803(1.07214e-011)//rs17547201(6.96443e-012)//rs593772(2.78528e-010)//rs2302776(…
85282	KRTAP4-14	rs3923018(9.4369e-015)//rs8074809(5.52992e-010)//rs9897348(1.93858e-010)//rs2293067(1.13687e-013)//rs4239060(3.33067e-016)//rs4239047(4.77396e-015)//rs1052751(0)//rs8081984(7.4016e-009)//rs2089454(0)//rs869019(5.54116e-010)//rs4267379(0)//rs3785504(4.17444e-014)//rs4795457(7.33857e-014)//rs726502(7.73926e-009)//rs11658803(1.07214e-011)//rs17547201(6.96443e-012)//rs593772(2.78528e-010)//rs2302776(…
85287	KRTAP4-7	rs3923018(9.4369e-015)//rs8074809(5.52992e-010)//rs9897348(1.93858e-010)//rs2293067(1.13687e-013)//rs4239060(3.33067e-016)//rs4239047(4.77396e-015)//rs1052751(0)//rs8081984(7.4016e-009)//rs2089454(0)//rs869019(5.54116e-010)//rs4267379(0)//rs3785504(4.17444e-014)//rs4795457(7.33857e-014)//rs726502(7.73926e-009)//rs11658803(1.07214e-011)//rs17547201(6.96443e-012)//rs593772(2.78528e-010)//rs2302776(…
83898	KRTAP4-8	rs3923018(9.4369e-015)//rs8074809(5.52992e-010)//rs9897348(1.93858e-010)//rs2293067(1.13687e-013)//rs4239060(3.33067e-016)//rs4239047(4.77396e-015)//rs1052751(0)//rs8081984(7.4016e-009)//rs2089454(0)//rs869019(5.54116e-010)//rs4267379(0)//rs3785504(4.17444e-014)//rs4795457(7.33857e-014)//rs726502(7.73926e-009)//rs11658803(1.07214e-011)//rs17547201(6.96443e-012)//rs593772(2.78528e-010)//rs2302776(…
55353	LAPTM4B	rs7826830(0)//rs13258360(1.80789e-012)//rs2449508(1.41775e-012)//
9215	LARGE	rs1005133(1.12991e-010)//rs13054355(9.15379e-012)//rs5996566(7.31393e-012)//rs713878(6.55032e-015)//rs10222306(7.60088e-010)//rs2236005(2.83756e-009)//rs165821(2.3337e-010)//rs5753231(3.23085e-009)//
3929	LBP	rs1474976(6.66134e-016)//rs6018432(9.98979e-013)//
3950	LECT2	rs6596147(7.66128e-011)//	16142856//10857804//
3959	LGALS3BP	rs11868709(1.38178e-010)//rs8081973(2.9976e-015)//	17949550//
3976	LIF	rs462904(7.54952e-015)//rs1005133(1.12991e-010)//rs13054355(9.15379e-012)//rs5996566(7.31393e-012)//rs713878(6.55032e-015)//rs10222306(7.60088e-010)//rs2236005(2.83756e-009)//rs165821(2.3337e-010)//
3985	LIMK2	rs462904(7.54952e-015)//rs1005133(1.12991e-010)//rs13054355(9.15379e-012)//rs5996566(7.31393e-012)//rs713878(6.55032e-015)//rs10222306(7.60088e-010)//rs2236005(2.83756e-009)//rs165821(2.3337e-010)//rs5753231(3.23085e-009)//
91355	LRP5L	rs462904(7.54952e-015)//rs1005133(1.12991e-010)//rs13054355(9.15379e-012)//rs5996566(7.31393e-012)//rs713878(6.55032e-015)//
374819	LRRC37A3	rs3923018(9.4369e-015)//rs8074809(5.52992e-010)//rs9897348(1.93858e-010)//rs2293067(1.13687e-013)//rs4239060(3.33067e-016)//rs4239047(4.77396e-015)//rs1052751(0)//rs8081984(7.4016e-009)//rs2089454(0)//rs869019(5.54116e-010)//rs4267379(0)//rs3785504(4.17444e-014)//rs4795457(7.33857e-014)//rs726502(7.73926e-009)//rs11658803(1.07214e-011)//rs17547201(6.96443e-012)//rs593772(2.78528e-010)//rs2302776(…
201255	LRRC45	rs3923018(9.4369e-015)//rs8074809(5.52992e-010)//rs9897348(1.93858e-010)//rs2293067(1.13687e-013)//rs4239060(3.33067e-016)//rs4239047(4.77396e-015)//rs1052751(0)//rs8081984(7.4016e-009)//rs2089454(0)//rs869019(5.54116e-010)//rs4267379(0)//rs3785504(4.17444e-014)//rs4795457(7.33857e-014)//rs726502(7.73926e-009)//rs11658803(1.07214e-011)//rs17547201(6.96443e-012)//rs593772(2.78528e-010)//rs2302776(…
57470	LRRC47	rs2493291(2.5091e-014)//
123872	LRRC50	rs2081174(1.85065e-009)//rs954811(1.08827e-010)//rs8050061(1.36673e-008)//rs4782780(4.00116e-010)//rs2292327(2.4126e-010)//
57819	LSM2	rs2075800(0)//rs494620(4.44755e-012)//rs2736428(9.99201e-016)//rs535586(4.89198e-012)//rs659445(5.35161e-012)//rs2734335(2.66454e-014)//rs1042663(1.64562e-011)//rs4151657(0)//rs2072633(0)//rs630379(5.8726e-011)//rs437179(1.15619e-012)//rs592229(2.05391e-014)//rs6941112(1.11022e-016)//rs389883(1.03029e-013)//rs2239689(0)//rs2071295(0)//rs185819(9.63364e-009)//rs3134954(9.95884e-010)//rs12153855(1.…
7940	LST1	rs2269475(2.22045e-016)//rs2261033(0)//rs2844463(9.4369e-014)//rs2280800(2.22045e-016)//rs1266071(1.94695e-010)//rs9267546(1.66609e-008)//rs2242653(9.4369e-015)//rs707939(0)//rs2075800(0)//rs494620(4.44755e-012)//rs2736428(9.99201e-016)//rs535586(4.89198e-012)//rs659445(5.35161e-012)//rs2734335(2.66454e-014)//rs1042663(1.64562e-011)//rs4151657(0)//rs2072633(0)//rs630379(5.8726e-011)//rs437179(1.1…
4049	LTA	rs3093662(5.67841e-009)//rs2269475(2.22045e-016)//rs2261033(0)//rs2844463(9.4369e-014)//rs2280800(2.22045e-016)//rs1266071(1.94695e-010)//rs9267546(1.66609e-008)//rs2242653(9.4369e-015)//rs707939(0)//rs2075800(0)//rs494620(4.44755e-012)//rs2736428(9.99201e-016)//rs535586(4.89198e-012)//rs659445(5.35161e-012)//rs2734335(2.66454e-014)//rs1042663(1.64562e-011)//rs4151657(0)//rs2072633(0)//rs630379(5…
4050	LTB	rs2269475(2.22045e-016)//rs2261033(0)//rs2844463(9.4369e-014)//rs2280800(2.22045e-016)//rs1266071(1.94695e-010)//rs9267546(1.66609e-008)//rs2242653(9.4369e-015)//rs707939(0)//rs2075800(0)//rs494620(4.44755e-012)//rs2736428(9.99201e-016)//rs535586(4.89198e-012)//rs659445(5.35161e-012)//rs2734335(2.66454e-014)//rs1042663(1.64562e-011)//rs4151657(0)//rs2072633(0)//rs630379(5.8726e-011)//rs437179(1.1…
58496	LY6G5B	rs2280800(2.22045e-016)//rs1266071(1.94695e-010)//rs9267546(1.66609e-008)//rs2242653(9.4369e-015)//rs707939(0)//rs2075800(0)//rs494620(4.44755e-012)//rs2736428(9.99201e-016)//rs535586(4.89198e-012)//rs659445(5.35161e-012)//rs2734335(2.66454e-014)//rs1042663(1.64562e-011)//rs4151657(0)//rs2072633(0)//rs630379(5.8726e-011)//rs437179(1.15619e-012)//rs592229(2.05391e-014)//rs6941112(1.11022e-016)//rs…
80741	LY6G5C	rs2280800(2.22045e-016)//rs1266071(1.94695e-010)//rs9267546(1.66609e-008)//rs2242653(9.4369e-015)//rs707939(0)//rs2075800(0)//rs494620(4.44755e-012)//rs2736428(9.99201e-016)//rs535586(4.89198e-012)//rs659445(5.35161e-012)//rs2734335(2.66454e-014)//rs1042663(1.64562e-011)//rs4151657(0)//rs2072633(0)//rs630379(5.8726e-011)//rs437179(1.15619e-012)//rs592229(2.05391e-014)//rs6941112(1.11022e-016)//rs…
80740	LY6G6C	rs707939(0)//rs2075800(0)//rs494620(4.44755e-012)//rs2736428(9.99201e-016)//rs535586(4.89198e-012)//rs659445(5.35161e-012)//rs2734335(2.66454e-014)//rs1042663(1.64562e-011)//rs4151657(0)//rs2072633(0)//rs630379(5.8726e-011)//rs437179(1.15619e-012)//rs592229(2.05391e-014)//rs6941112(1.11022e-016)//rs389883(1.03029e-013)//rs2239689(0)//rs2071295(0)//rs185819(9.63364e-009)//rs3134954(9.95884e-010)//…
58530	LY6G6D	rs707939(0)//rs2075800(0)//rs494620(4.44755e-012)//rs2736428(9.99201e-016)//rs535586(4.89198e-012)//rs659445(5.35161e-012)//rs2734335(2.66454e-014)//rs1042663(1.64562e-011)//rs4151657(0)//rs2072633(0)//rs630379(5.8726e-011)//rs437179(1.15619e-012)//rs592229(2.05391e-014)//rs6941112(1.11022e-016)//rs389883(1.03029e-013)//rs2239689(0)//rs2071295(0)//rs185819(9.63364e-009)//rs3134954(9.95884e-010)//…
79136	LY6G6E	rs707939(0)//rs2075800(0)//rs494620(4.44755e-012)//rs2736428(9.99201e-016)//rs535586(4.89198e-012)//rs659445(5.35161e-012)//rs2734335(2.66454e-014)//rs1042663(1.64562e-011)//rs4151657(0)//rs2072633(0)//rs630379(5.8726e-011)//rs437179(1.15619e-012)//rs592229(2.05391e-014)//rs6941112(1.11022e-016)//rs389883(1.03029e-013)//rs2239689(0)//rs2071295(0)//rs185819(9.63364e-009)//rs3134954(9.95884e-010)//…
81631	MAP1LC3B	rs2081174(1.85065e-009)//rs954811(1.08827e-010)//rs8050061(1.36673e-008)//rs4782780(4.00116e-010)//rs2292327(2.4126e-010)//rs16939967(1.40784e-008)//
5594	MAPK1	rs462904(7.54952e-015)//rs1005133(1.12991e-010)//rs13054355(9.15379e-012)//
116511	MAS1L	rs1318631(2.81704e-010)//rs3131888(1.17749e-010)//rs3871468(4.28229e-010)//rs2735046(5.42155e-012)//rs1632948(2.39554e-010)//rs2975033(6.32272e-013)//rs1611710(1.32744e-008)//rs1611732(1.78026e-008)//rs16896742(6.17771e-011)//rs12206499(1.57427e-011)//rs2523946(1.3749e-010)//rs3823355(1.89847e-011)//rs6904029(2.16241e-011)//rs2394250(5.04005e-009)//rs3823375(2.67939e-009)//rs4711207(7.44811e-011)…
4147	MATN2	rs7826830(0)//rs13258360(1.80789e-012)//rs2449508(1.41775e-012)//
4151	MB	rs13054355(9.15379e-012)//rs5996566(7.31393e-012)//rs713878(6.55032e-015)//rs10222306(7.60088e-010)//rs2236005(2.83756e-009)//rs165821(2.3337e-010)//rs5753231(3.23085e-009)//
8720	MBTPS1	rs2081174(1.85065e-009)//rs954811(1.08827e-010)//rs8050061(1.36673e-008)//rs4782780(4.00116e-010)//rs2292327(2.4126e-010)//
4157	MC1R	rs2081174(1.85065e-009)//rs954811(1.08827e-010)//rs8050061(1.36673e-008)//rs4782780(4.00116e-010)//rs2292327(2.4126e-010)//rs16939967(1.40784e-008)//rs12926841(1.46277e-010)//rs6603056(0)//rs11076713(1.82077e-014)//
401250	MCCD1	rs2844509(0)//rs3093662(5.67841e-009)//rs2269475(2.22045e-016)//rs2261033(0)//rs2844463(9.4369e-014)//rs2280800(2.22045e-016)//rs1266071(1.94695e-010)//rs9267546(1.66609e-008)//rs2242653(9.4369e-015)//rs707939(0)//rs2075800(0)//rs494620(4.44755e-012)//rs2736428(9.99201e-016)//rs535586(4.89198e-012)//rs659445(5.35161e-012)//rs2734335(2.66454e-014)//rs1042663(1.64562e-011)//rs4151657(0)//rs2072633(…
4174	MCM5	rs13054355(9.15379e-012)//rs5996566(7.31393e-012)//rs713878(6.55032e-015)//rs10222306(7.60088e-010)//rs2236005(2.83756e-009)//rs165821(2.3337e-010)//rs5753231(3.23085e-009)//
9656	MDC1	rs9405048(4.61853e-014)//rs12210947(1.51012e-010)//rs13201769(1.45451e-010)//rs4713366(1.19026e-010)//rs3131043(1.14542e-012)//rs12190167(2.77556e-015)//rs12197154(3.33067e-015)//rs4713391(2.22045e-016)//rs12192704(4.44089e-016)//rs12198723(1.74568e-008)//rs2844654(3.80663e-009)//rs1264333(3.737e-009)//rs1264303(3.11784e-009)//rs2074506(2.22209e-009)//rs2844702(1.69606e-009)//rs2240804(4.27675e-0…
1953	MEGF6	rs2493291(2.5091e-014)//
4276	MICA	rs2256175(6.66134e-016)//rs9501106(7.19976e-010)//rs2844513(1.49101e-011)//rs2524279(0)//rs2523674(6.54476e-012)//rs2244839(1.44493e-010)//rs1055569(8.67811e-009)//rs2844509(0)//rs3093662(5.67841e-009)//rs2269475(2.22045e-016)//rs2261033(0)//rs2844463(9.4369e-014)//rs2280800(2.22045e-016)//rs1266071(1.94695e-010)//rs9267546(1.66609e-008)//rs2242653(9.4369e-015)//rs707939(0)//rs2075800(0)//rs49462…
4277	MICB	rs2844509(0)//rs3093662(5.67841e-009)//rs2269475(2.22045e-016)//rs2261033(0)//rs2844463(9.4369e-014)//rs2280800(2.22045e-016)//rs1266071(1.94695e-010)//rs9267546(1.66609e-008)//rs2242653(9.4369e-015)//rs707939(0)//rs2075800(0)//rs494620(4.44755e-012)//rs2736428(9.99201e-016)//rs535586(4.89198e-012)//rs659445(5.35161e-012)//rs2734335(2.66454e-014)//rs1042663(1.64562e-011)//rs4151657(0)//rs2072633(…
221549	MICC	rs1076832(2.21489e-012)//rs7747873(1.12988e-008)//rs6930977(2.34968e-012)//rs12665339(2.34834e-012)//rs1140809(1.44329e-015)//rs9405048(4.61853e-014)//rs12210947(1.51012e-010)//rs13201769(1.45451e-010)//rs4713366(1.19026e-010)//rs3131043(1.14542e-012)//rs12190167(2.77556e-015)//rs12197154(3.33067e-015)//rs4713391(2.22045e-016)//rs12192704(4.44089e-016)//rs12198723(1.74568e-008)//rs2844654(3.80663…
4279	MICD	rs2523946(1.3749e-010)//rs3823355(1.89847e-011)//rs6904029(2.16241e-011)//
4280	MICE	rs1632948(2.39554e-010)//rs2975033(6.32272e-013)//rs1611710(1.32744e-008)//rs1611732(1.78026e-008)//rs16896742(6.17771e-011)//rs12206499(1.57427e-011)//rs2523946(1.3749e-010)//rs3823355(1.89847e-011)//rs6904029(2.16241e-011)//rs2394250(5.04005e-009)//rs3823375(2.67939e-009)//rs4711207(7.44811e-011)//rs1150739(6.65272e-009)//rs3807031(1.12133e-014)//rs6909253(6.90567e-009)//rs9261394(1.52261e-008)…	17965117//20201075//20196869//19962436//19900598//20002448//20194224//19951747//19665867//19866334//20139274//120195410//9933369//20190141//20187132//20181277//20178133//20177071//20167120//20034551
352967	MICG	rs1632948(2.39554e-010)//rs2975033(6.32272e-013)//rs1611710(1.32744e-008)//rs1611732(1.78026e-008)//rs16896742(6.17771e-011)//rs12206499(1.57427e-011)//rs2523946(1.3749e-010)//rs3823355(1.89847e-011)//rs6904029(2.16241e-011)//rs2394250(5.04005e-009)//rs3823375(2.67939e-009)//rs4711207(7.44811e-011)//rs1150739(6.65272e-009)//rs3807031(1.12133e-014)//rs6909253(6.90567e-009)//rs9261394(1.52261e-008)…
4282	MIF	rs462904(7.54952e-015)//rs1005133(1.12991e-010)//rs13054355(9.15379e-012)//rs5996566(7.31393e-012)//
4320	MMP11	rs462904(7.54952e-015)//rs1005133(1.12991e-010)//rs13054355(9.15379e-012)//rs5996566(7.31393e-012)//
4330	MN1	rs462904(7.54952e-015)//rs1005133(1.12991e-010)//rs13054355(9.15379e-012)//rs5996566(7.31393e-012)//rs713878(6.55032e-015)//rs10222306(7.60088e-010)//rs2236005(2.83756e-009)//
4340	MOG	rs1318631(2.81704e-010)//rs3131888(1.17749e-010)//rs3871468(4.28229e-010)//rs2735046(5.42155e-012)//rs1632948(2.39554e-010)//rs2975033(6.32272e-013)//rs1611710(1.32744e-008)//rs1611732(1.78026e-008)//rs16896742(6.17771e-011)//rs12206499(1.57427e-011)//rs2523946(1.3749e-010)//rs3823355(1.89847e-011)//rs6904029(2.16241e-011)//rs2394250(5.04005e-009)//rs3823375(2.67939e-009)//rs4711207(7.44811e-011)…	17911448//15183929//15114658//10545390//
22880	MORC2	rs462904(7.54952e-015)//rs1005133(1.12991e-010)//rs13054355(9.15379e-012)//rs5996566(7.31393e-012)//rs713878(6.55032e-015)//rs10222306(7.60088e-010)//rs2236005(2.83756e-009)//rs165821(2.3337e-010)//rs5753231(3.23085e-009)//
126581	MRP63P1	rs2476601(2.76434e-012)//
359731	MRP63P7	rs13258360(1.80789e-012)//rs2449508(1.41775e-012)//
338388	MRPS16P3	rs13054355(9.15379e-012)//rs5996566(7.31393e-012)//rs713878(6.55032e-015)//rs10222306(7.60088e-010)//rs2236005(2.83756e-009)//rs165821(2.3337e-010)//rs5753231(3.23085e-009)//
28973	MRPS18B	rs12665339(2.34834e-012)//rs1140809(1.44329e-015)//rs9405048(4.61853e-014)//rs12210947(1.51012e-010)//rs13201769(1.45451e-010)//rs4713366(1.19026e-010)//rs3131043(1.14542e-012)//rs12190167(2.77556e-015)//rs12197154(3.33067e-015)//rs4713391(2.22045e-016)//rs12192704(4.44089e-016)//rs12198723(1.74568e-008)//rs2844654(3.80663e-009)//rs1264333(3.737e-009)//rs1264303(3.11784e-009)//rs2074506(2.22209e-…
4439	MSH5	rs707939(0)//rs2075800(0)//rs494620(4.44755e-012)//rs2736428(9.99201e-016)//rs535586(4.89198e-012)//rs659445(5.35161e-012)//rs2734335(2.66454e-014)//rs1042663(1.64562e-011)//rs4151657(0)//rs2072633(0)//rs630379(5.8726e-011)//rs437179(1.15619e-012)//rs592229(2.05391e-014)//rs6941112(1.11022e-016)//rs389883(1.03029e-013)//rs2239689(0)//rs2071295(0)//rs185819(9.63364e-009)//rs3134954(9.95884e-010)//…
64779	MTHFSD	rs2081174(1.85065e-009)//rs954811(1.08827e-010)//rs8050061(1.36673e-008)//rs4782780(4.00116e-010)//rs2292327(2.4126e-010)//rs16939967(1.40784e-008)//
8897	MTMR3	rs462904(7.54952e-015)//rs1005133(1.12991e-010)//rs13054355(9.15379e-012)//rs5996566(7.31393e-012)//rs713878(6.55032e-015)//rs10222306(7.60088e-010)//rs2236005(2.83756e-009)//rs165821(2.3337e-010)//
4597	MVD	rs2081174(1.85065e-009)//rs954811(1.08827e-010)//rs8050061(1.36673e-008)//rs4782780(4.00116e-010)//rs2292327(2.4126e-010)//rs16939967(1.40784e-008)//rs12926841(1.46277e-010)//rs6603056(0)//	16388320//11560031//
84700	MYO18B	rs462904(7.54952e-015)//rs1005133(1.12991e-010)//rs13054355(9.15379e-012)//rs5996566(7.31393e-012)//rs713878(6.55032e-015)//rs10222306(7.60088e-010)//rs2236005(2.83756e-009)//
83955	NACAP1	rs2449508(1.41775e-012)//
55672	NBPF1	rs9442372(0)//rs2493291(2.5091e-014)//rs12141394(6.00893e-011)//rs2986742(8.29354e-009)//rs8627(1.61715e-012)//rs3765369(4.61853e-014)//rs12725198(1.45612e-009)//
9611	NCOR1	rs4267379(0)//rs3785504(4.17444e-014)//rs4795457(7.33857e-014)//rs726502(7.73926e-009)//rs11658803(1.07214e-011)//rs17547201(6.96443e-012)//rs593772(2.78528e-010)//rs2302776(6.09475e-010)//rs749906(6.83298e-012)//rs3803869(2.83806e-012)//rs1552458(4.66565e-011)//rs4794103(0)//rs766654(6.94111e-013)//rs244363(7.27712e-011)//rs3213728(0)//
259197	NCR3	rs2269475(2.22045e-016)//rs2261033(0)//rs2844463(9.4369e-014)//rs2280800(2.22045e-016)//rs1266071(1.94695e-010)//rs9267546(1.66609e-008)//rs2242653(9.4369e-015)//rs707939(0)//rs2075800(0)//rs494620(4.44755e-012)//rs2736428(9.99201e-016)//rs535586(4.89198e-012)//rs659445(5.35161e-012)//rs2734335(2.66454e-014)//rs1042663(1.64562e-011)//rs4151657(0)//rs2072633(0)//rs630379(5.8726e-011)//rs437179(1.1…
266625	NDUFA9P1	rs13054355(9.15379e-012)//rs5996566(7.31393e-012)//rs713878(6.55032e-015)//rs10222306(7.60088e-010)//rs2236005(2.83756e-009)//rs165821(2.3337e-010)//rs5753231(3.23085e-009)//
4744	NEFH	rs462904(7.54952e-015)//rs1005133(1.12991e-010)//rs13054355(9.15379e-012)//rs5996566(7.31393e-012)//rs713878(6.55032e-015)//rs10222306(7.60088e-010)//rs2236005(2.83756e-009)//rs165821(2.3337e-010)//
4758	NEU1	rs494620(4.44755e-012)//rs2736428(9.99201e-016)//rs535586(4.89198e-012)//rs659445(5.35161e-012)//rs2734335(2.66454e-014)//rs1042663(1.64562e-011)//rs4151657(0)//rs2072633(0)//rs630379(5.8726e-011)//rs437179(1.15619e-012)//rs592229(2.05391e-014)//rs6941112(1.11022e-016)//rs389883(1.03029e-013)//rs2239689(0)//rs2071295(0)//rs185819(9.63364e-009)//rs3134954(9.95884e-010)//rs12153855(1.61254e-011)//r…
4761	NEUROD2	rs593772(2.78528e-010)//
4762	NEUROG1	rs6596147(7.66128e-011)//
4771	NF2	rs462904(7.54952e-015)//rs1005133(1.12991e-010)//rs13054355(9.15379e-012)//rs5996566(7.31393e-012)//rs713878(6.55032e-015)//rs10222306(7.60088e-010)//rs2236005(2.83756e-009)//rs165821(2.3337e-010)//
4795	NFKBIL1	rs3093662(5.67841e-009)//rs2269475(2.22045e-016)//rs2261033(0)//rs2844463(9.4369e-014)//rs2280800(2.22045e-016)//rs1266071(1.94695e-010)//rs9267546(1.66609e-008)//rs2242653(9.4369e-015)//rs707939(0)//rs2075800(0)//rs494620(4.44755e-012)//rs2736428(9.99201e-016)//rs535586(4.89198e-012)//rs659445(5.35161e-012)//rs2734335(2.66454e-014)//rs1042663(1.64562e-011)//rs4151657(0)//rs2072633(0)//rs630379(5…
4803	NGFB	rs2476601(2.76434e-012)//
8508	NIPSNAP1	rs462904(7.54952e-015)//rs1005133(1.12991e-010)//rs13054355(9.15379e-012)//rs5996566(7.31393e-012)//rs713878(6.55032e-015)//rs10222306(7.60088e-010)//rs2236005(2.83756e-009)//rs165821(2.3337e-010)//
51068	NMD3	rs340295(5.88819e-010)//
4826	NNAT	rs6060151(3.21764e-009)//rs1474976(6.66134e-016)//rs6018432(9.98979e-013)//
283820	NOMO2	rs7763(3.66374e-015)//rs619698(4.94904e-012)//rs197075(5.61387e-009)//rs2745106(8.77439e-010)//rs9930956(7.27018e-009)//rs7184322(7.94587e-013)//rs3730119(1.16166e-008)//rs2872584(0)//rs2262808(1.74072e-009)//rs2291657(7.00551e-014)//rs933574(1.65456e-010)//
4855	NOTCH4	rs2070600(0)//rs204994(1.11022e-016)//rs204991(1.68754e-013)//rs204990(2.90878e-014)//rs3134942(7.76545e-012)//rs3131296(5.06641e-009)//rs8192585(3.77385e-009)//rs3132946(2.41598e-009)//rs3830041(2.75668e-013)//rs375244(0)//rs479536(3.85842e-010)//rs499691(4.97889e-009)//rs404890(0)//rs2849015(0)//rs377763(2.18092e-012)//rs9267873(0)//rs3130299(5.55112e-016)//rs9267911(0)//rs3130304(2.39075e-012)…
50508	NOX3	rs2181068(1.23065e-009)//
79815	NPAL2	rs7826830(0)//rs13258360(1.80789e-012)//rs2449508(1.41775e-012)//
10828	NPM1P19	rs6018432(9.98979e-013)//
4893	NRAS	rs2476601(2.76434e-012)//
11270	NRM	rs9405048(4.61853e-014)//rs12210947(1.51012e-010)//rs13201769(1.45451e-010)//rs4713366(1.19026e-010)//rs3131043(1.14542e-012)//rs12190167(2.77556e-015)//rs12197154(3.33067e-015)//rs4713391(2.22045e-016)//rs12192704(4.44089e-016)//rs12198723(1.74568e-008)//rs2844654(3.80663e-009)//rs1264333(3.737e-009)//rs1264303(3.11784e-009)//rs2074506(2.22209e-009)//rs2844702(1.69606e-009)//rs2240804(4.27675e-0…
79991	OBFC1	rs1047425(7.61655e-011)//rs4918037(6.39372e-011)//
56944	OLFML3	rs2476601(2.76434e-012)//
26873	OPLAH	rs2572386(0)//rs11135715(1.96654e-012)//rs13279569(1.24977e-008)//rs11783920(1.32566e-008)//rs10958312(1.52419e-008)//rs718101(4.0268e-011)//rs2600468(2.00722e-009)//rs346617(2.84201e-009)//rs1982563(5.64049e-009)//rs4286925(1.20451e-008)//rs7826830(0)//rs13258360(1.80789e-012)//rs2449508(1.41775e-012)//rs983674(2.70583e-009)//rs4637874(9.171e-012)//rs17343259(1.55916e-011)//rs11785995(1.20059e-0…
442194	OR10C1	rs1318631(2.81704e-010)//rs3131888(1.17749e-010)//rs3871468(4.28229e-010)//rs2735046(5.42155e-012)//rs1632948(2.39554e-010)//rs2975033(6.32272e-013)//rs1611710(1.32744e-008)//rs1611732(1.78026e-008)//rs16896742(6.17771e-011)//rs12206499(1.57427e-011)//rs2523946(1.3749e-010)//rs3823355(1.89847e-011)//rs6904029(2.16241e-011)//rs2394250(5.04005e-009)//rs3823375(2.67939e-009)//rs4711207(7.44811e-011)…
26531	OR11A1	rs1318631(2.81704e-010)//rs3131888(1.17749e-010)//rs3871468(4.28229e-010)//rs2735046(5.42155e-012)//rs1632948(2.39554e-010)//rs2975033(6.32272e-013)//rs1611710(1.32744e-008)//rs1611732(1.78026e-008)//rs16896742(6.17771e-011)//rs12206499(1.57427e-011)//rs2523946(1.3749e-010)//rs3823355(1.89847e-011)//rs6904029(2.16241e-011)//rs2394250(5.04005e-009)//rs3823375(2.67939e-009)//rs4711207(7.44811e-011)…
26530	OR12D1P	rs1318631(2.81704e-010)//rs3131888(1.17749e-010)//rs3871468(4.28229e-010)//rs2735046(5.42155e-012)//rs1632948(2.39554e-010)//rs2975033(6.32272e-013)//rs1611710(1.32744e-008)//rs1611732(1.78026e-008)//rs16896742(6.17771e-011)//rs12206499(1.57427e-011)//rs2523946(1.3749e-010)//rs3823355(1.89847e-011)//rs6904029(2.16241e-011)//rs2394250(5.04005e-009)//rs3823375(2.67939e-009)//rs4711207(7.44811e-011)…
26529	OR12D2	rs1318631(2.81704e-010)//rs3131888(1.17749e-010)//rs3871468(4.28229e-010)//rs2735046(5.42155e-012)//rs1632948(2.39554e-010)//rs2975033(6.32272e-013)//rs1611710(1.32744e-008)//rs1611732(1.78026e-008)//rs16896742(6.17771e-011)//rs12206499(1.57427e-011)//rs2523946(1.3749e-010)//rs3823355(1.89847e-011)//rs6904029(2.16241e-011)//rs2394250(5.04005e-009)//rs3823375(2.67939e-009)//rs4711207(7.44811e-011)…
81797	OR12D3	rs238869(2.67331e-012)//rs1318631(2.81704e-010)//rs3131888(1.17749e-010)//rs3871468(4.28229e-010)//rs2735046(5.42155e-012)//rs1632948(2.39554e-010)//rs2975033(6.32272e-013)//rs1611710(1.32744e-008)//rs1611732(1.78026e-008)//rs16896742(6.17771e-011)//rs12206499(1.57427e-011)//rs2523946(1.3749e-010)//rs3823355(1.89847e-011)//rs6904029(2.16241e-011)//rs2394250(5.04005e-009)//rs3823375(2.67939e-009)/…
79313	OR2AD1P	rs238869(2.67331e-012)//rs1318631(2.81704e-010)//rs3131888(1.17749e-010)//rs3871468(4.28229e-010)//rs2735046(5.42155e-012)//rs1632948(2.39554e-010)//rs2975033(6.32272e-013)//rs1611710(1.32744e-008)//rs1611732(1.78026e-008)//rs16896742(6.17771e-011)//rs12206499(1.57427e-011)//rs2523946(1.3749e-010)//rs3823355(1.89847e-011)//rs6904029(2.16241e-011)//rs2394250(5.04005e-009)//rs3823375(2.67939e-009)/…
442184	OR2B3	rs238869(2.67331e-012)//rs1318631(2.81704e-010)//rs3131888(1.17749e-010)//rs3871468(4.28229e-010)//rs2735046(5.42155e-012)//rs1632948(2.39554e-010)//rs2975033(6.32272e-013)//rs1611710(1.32744e-008)//rs1611732(1.78026e-008)//rs16896742(6.17771e-011)//rs12206499(1.57427e-011)//rs2523946(1.3749e-010)//rs3823355(1.89847e-011)//rs6904029(2.16241e-011)//rs2394250(5.04005e-009)//rs3823375(2.67939e-009)/…
442190	OR2B4P	rs238869(2.67331e-012)//rs1318631(2.81704e-010)//rs3131888(1.17749e-010)//rs3871468(4.28229e-010)//rs2735046(5.42155e-012)//rs1632948(2.39554e-010)//rs2975033(6.32272e-013)//rs1611710(1.32744e-008)//rs1611732(1.78026e-008)//rs16896742(6.17771e-011)//rs12206499(1.57427e-011)//rs2523946(1.3749e-010)//rs3823355(1.89847e-011)//rs6904029(2.16241e-011)//rs2394250(5.04005e-009)//rs3823375(2.67939e-009)/…
26719	OR2E1P	rs238869(2.67331e-012)//rs1318631(2.81704e-010)//rs3131888(1.17749e-010)//rs3871468(4.28229e-010)//rs2735046(5.42155e-012)//rs1632948(2.39554e-010)//rs2975033(6.32272e-013)//rs1611710(1.32744e-008)//rs1611732(1.78026e-008)//
26717	OR2G1P	rs238869(2.67331e-012)//rs1318631(2.81704e-010)//rs3131888(1.17749e-010)//rs3871468(4.28229e-010)//rs2735046(5.42155e-012)//rs1632948(2.39554e-010)//rs2975033(6.32272e-013)//rs1611710(1.32744e-008)//rs1611732(1.78026e-008)//rs16896742(6.17771e-011)//rs12206499(1.57427e-011)//rs2523946(1.3749e-010)//rs3823355(1.89847e-011)//rs6904029(2.16241e-011)//rs2394250(5.04005e-009)//rs3823375(2.67939e-009)/…
26716	OR2H1	rs1318631(2.81704e-010)//rs3131888(1.17749e-010)//rs3871468(4.28229e-010)//rs2735046(5.42155e-012)//rs1632948(2.39554e-010)//rs2975033(6.32272e-013)//rs1611710(1.32744e-008)//rs1611732(1.78026e-008)//rs16896742(6.17771e-011)//rs12206499(1.57427e-011)//rs2523946(1.3749e-010)//rs3823355(1.89847e-011)//rs6904029(2.16241e-011)//rs2394250(5.04005e-009)//rs3823375(2.67939e-009)//rs4711207(7.44811e-011)…
7932	OR2H2	rs1318631(2.81704e-010)//rs3131888(1.17749e-010)//rs3871468(4.28229e-010)//rs2735046(5.42155e-012)//rs1632948(2.39554e-010)//rs2975033(6.32272e-013)//rs1611710(1.32744e-008)//rs1611732(1.78026e-008)//rs16896742(6.17771e-011)//rs12206499(1.57427e-011)//rs2523946(1.3749e-010)//rs3823355(1.89847e-011)//rs6904029(2.16241e-011)//rs2394250(5.04005e-009)//rs3823375(2.67939e-009)//rs4711207(7.44811e-011)…
442189	OR2H4P	rs238869(2.67331e-012)//rs1318631(2.81704e-010)//rs3131888(1.17749e-010)//rs3871468(4.28229e-010)//rs2735046(5.42155e-012)//rs1632948(2.39554e-010)//rs2975033(6.32272e-013)//rs1611710(1.32744e-008)//rs1611732(1.78026e-008)//rs16896742(6.17771e-011)//rs12206499(1.57427e-011)//rs2523946(1.3749e-010)//rs3823355(1.89847e-011)//rs6904029(2.16241e-011)//rs2394250(5.04005e-009)//rs3823375(2.67939e-009)/…
26713	OR2H5P	rs1318631(2.81704e-010)//rs3131888(1.17749e-010)//rs3871468(4.28229e-010)//rs2735046(5.42155e-012)//rs1632948(2.39554e-010)//rs2975033(6.32272e-013)//rs1611710(1.32744e-008)//rs1611732(1.78026e-008)//rs16896742(6.17771e-011)//rs12206499(1.57427e-011)//rs2523946(1.3749e-010)//rs3823355(1.89847e-011)//rs6904029(2.16241e-011)//rs2394250(5.04005e-009)//rs3823375(2.67939e-009)//rs4711207(7.44811e-011)…
442197	OR2I1P	rs1318631(2.81704e-010)//rs3131888(1.17749e-010)//rs3871468(4.28229e-010)//rs2735046(5.42155e-012)//rs1632948(2.39554e-010)//rs2975033(6.32272e-013)//rs1611710(1.32744e-008)//rs1611732(1.78026e-008)//rs16896742(6.17771e-011)//rs12206499(1.57427e-011)//rs2523946(1.3749e-010)//rs3823355(1.89847e-011)//rs6904029(2.16241e-011)//rs2394250(5.04005e-009)//rs3823375(2.67939e-009)//rs4711207(7.44811e-011)…
442185	OR2J1	rs238869(2.67331e-012)//rs1318631(2.81704e-010)//rs3131888(1.17749e-010)//rs3871468(4.28229e-010)//rs2735046(5.42155e-012)//rs1632948(2.39554e-010)//rs2975033(6.32272e-013)//rs1611710(1.32744e-008)//rs1611732(1.78026e-008)//rs16896742(6.17771e-011)//rs12206499(1.57427e-011)//rs2523946(1.3749e-010)//rs3823355(1.89847e-011)//rs6904029(2.16241e-011)//rs2394250(5.04005e-009)//rs3823375(2.67939e-009)/…
26707	OR2J2	rs238869(2.67331e-012)//rs1318631(2.81704e-010)//rs3131888(1.17749e-010)//rs3871468(4.28229e-010)//rs2735046(5.42155e-012)//rs1632948(2.39554e-010)//rs2975033(6.32272e-013)//rs1611710(1.32744e-008)//rs1611732(1.78026e-008)//rs16896742(6.17771e-011)//rs12206499(1.57427e-011)//rs2523946(1.3749e-010)//rs3823355(1.89847e-011)//rs6904029(2.16241e-011)//rs2394250(5.04005e-009)//rs3823375(2.67939e-009)/…
442186	OR2J3	rs238869(2.67331e-012)//rs1318631(2.81704e-010)//rs3131888(1.17749e-010)//rs3871468(4.28229e-010)//rs2735046(5.42155e-012)//rs1632948(2.39554e-010)//rs2975033(6.32272e-013)//rs1611710(1.32744e-008)//rs1611732(1.78026e-008)//rs16896742(6.17771e-011)//rs12206499(1.57427e-011)//rs2523946(1.3749e-010)//rs3823355(1.89847e-011)//rs6904029(2.16241e-011)//rs2394250(5.04005e-009)//rs3823375(2.67939e-009)/…
442188	OR2J4P	rs238869(2.67331e-012)//rs1318631(2.81704e-010)//rs3131888(1.17749e-010)//rs3871468(4.28229e-010)//rs2735046(5.42155e-012)//rs1632948(2.39554e-010)//rs2975033(6.32272e-013)//rs1611710(1.32744e-008)//rs1611732(1.78026e-008)//rs16896742(6.17771e-011)//rs12206499(1.57427e-011)//rs2523946(1.3749e-010)//rs3823355(1.89847e-011)//rs6904029(2.16241e-011)//rs2394250(5.04005e-009)//rs3823375(2.67939e-009)/…
26701	OR2N1P	rs238869(2.67331e-012)//rs1318631(2.81704e-010)//rs3131888(1.17749e-010)//rs3871468(4.28229e-010)//rs2735046(5.42155e-012)//rs1632948(2.39554e-010)//rs2975033(6.32272e-013)//rs1611710(1.32744e-008)//rs1611732(1.78026e-008)//rs16896742(6.17771e-011)//rs12206499(1.57427e-011)//rs2523946(1.3749e-010)//rs3823355(1.89847e-011)//rs6904029(2.16241e-011)//rs2394250(5.04005e-009)//rs3823375(2.67939e-009)/…
442183	OR2P1P	rs238869(2.67331e-012)//rs1318631(2.81704e-010)//rs3131888(1.17749e-010)//rs3871468(4.28229e-010)//rs2735046(5.42155e-012)//rs1632948(2.39554e-010)//rs2975033(6.32272e-013)//rs1611710(1.32744e-008)//rs1611732(1.78026e-008)//rs16896742(6.17771e-011)//rs12206499(1.57427e-011)//rs2523946(1.3749e-010)//rs3823355(1.89847e-011)//rs6904029(2.16241e-011)//rs2394250(5.04005e-009)//rs3823375(2.67939e-009)/…
26694	OR2U2P	rs238869(2.67331e-012)//rs1318631(2.81704e-010)//rs3131888(1.17749e-010)//rs3871468(4.28229e-010)//rs2735046(5.42155e-012)//rs1632948(2.39554e-010)//rs2975033(6.32272e-013)//rs1611710(1.32744e-008)//rs1611732(1.78026e-008)//rs16896742(6.17771e-011)//rs12206499(1.57427e-011)//rs2523946(1.3749e-010)//rs3823355(1.89847e-011)//rs6904029(2.16241e-011)//rs2394250(5.04005e-009)//rs3823375(2.67939e-009)/…
26692	OR2W1	rs238869(2.67331e-012)//rs1318631(2.81704e-010)//rs3131888(1.17749e-010)//rs3871468(4.28229e-010)//rs2735046(5.42155e-012)//rs1632948(2.39554e-010)//rs2975033(6.32272e-013)//rs1611710(1.32744e-008)//rs1611732(1.78026e-008)//rs16896742(6.17771e-011)//rs12206499(1.57427e-011)//rs2523946(1.3749e-010)//rs3823355(1.89847e-011)//rs6904029(2.16241e-011)//rs2394250(5.04005e-009)//rs3823375(2.67939e-009)/…
442191	OR5U1	rs238869(2.67331e-012)//rs1318631(2.81704e-010)//rs3131888(1.17749e-010)//rs3871468(4.28229e-010)//rs2735046(5.42155e-012)//rs1632948(2.39554e-010)//rs2975033(6.32272e-013)//rs1611710(1.32744e-008)//rs1611732(1.78026e-008)//rs16896742(6.17771e-011)//rs12206499(1.57427e-011)//rs2523946(1.3749e-010)//rs3823355(1.89847e-011)//rs6904029(2.16241e-011)//rs2394250(5.04005e-009)//rs3823375(2.67939e-009)/…
81696	OR5V1	rs238869(2.67331e-012)//rs1318631(2.81704e-010)//rs3131888(1.17749e-010)//rs3871468(4.28229e-010)//rs2735046(5.42155e-012)//rs1632948(2.39554e-010)//rs2975033(6.32272e-013)//rs1611710(1.32744e-008)//rs1611732(1.78026e-008)//rs16896742(6.17771e-011)//rs12206499(1.57427e-011)//rs2523946(1.3749e-010)//rs3823355(1.89847e-011)//rs6904029(2.16241e-011)//rs2394250(5.04005e-009)//rs3823375(2.67939e-009)/…
23762	OSBP2	rs462904(7.54952e-015)//rs1005133(1.12991e-010)//rs13054355(9.15379e-012)//rs5996566(7.31393e-012)//rs713878(6.55032e-015)//rs10222306(7.60088e-010)//rs2236005(2.83756e-009)//rs165821(2.3337e-010)//rs5753231(3.23085e-009)//
5008	OSM	rs462904(7.54952e-015)//rs1005133(1.12991e-010)//rs13054355(9.15379e-012)//rs5996566(7.31393e-012)//rs713878(6.55032e-015)//rs10222306(7.60088e-010)//rs2236005(2.83756e-009)//rs165821(2.3337e-010)//
116039	OSR2	rs13258360(1.80789e-012)//rs2449508(1.41775e-012)//
26986	PABPC1	rs13258360(1.80789e-012)//rs2449508(1.41775e-012)//
23598	PATZ1	rs462904(7.54952e-015)//rs1005133(1.12991e-010)//rs13054355(9.15379e-012)//rs5996566(7.31393e-012)//rs713878(6.55032e-015)//rs10222306(7.60088e-010)//rs2236005(2.83756e-009)//rs165821(2.3337e-010)//rs5753231(3.23085e-009)//
5089	PBX2	rs3134947(3.33067e-016)//rs3134945(1.11022e-016)//rs3134943(2.0091e-010)//rs3134940(2.38929e-011)//rs2070600(0)//rs204994(1.11022e-016)//rs204991(1.68754e-013)//rs204990(2.90878e-014)//rs3134942(7.76545e-012)//rs3131296(5.06641e-009)//rs8192585(3.77385e-009)//rs3132946(2.41598e-009)//rs3830041(2.75668e-013)//rs375244(0)//rs479536(3.85842e-010)//rs499691(4.97889e-009)//rs404890(0)//rs2849015(0)//r…
84105	PCBD2	rs6596147(7.66128e-011)//
5119	PCOLN3	rs2081174(1.85065e-009)//rs954811(1.08827e-010)//rs8050061(1.36673e-008)//rs4782780(4.00116e-010)//rs2292327(2.4126e-010)//rs16939967(1.40784e-008)//rs12926841(1.46277e-010)//rs6603056(0)//rs11076713(1.82077e-014)//
93210	PERLD1	rs593772(2.78528e-010)//
23481	PES1	rs462904(7.54952e-015)//rs1005133(1.12991e-010)//rs13054355(9.15379e-012)//rs5996566(7.31393e-012)//rs713878(6.55032e-015)//rs10222306(7.60088e-010)//rs2236005(2.83756e-009)//rs165821(2.3337e-010)//
84547	PGBD1	rs238869(2.67331e-012)//rs1318631(2.81704e-010)//rs3131888(1.17749e-010)//rs3871468(4.28229e-010)//rs2735046(5.42155e-012)//
9489	PGS1	rs11868709(1.38178e-010)//
23338	PHF15	rs6596147(7.66128e-011)//
10745	PHTF1	rs2476601(2.76434e-012)//
27124	PIB5PA	rs462904(7.54952e-015)//rs1005133(1.12991e-010)//rs13054355(9.15379e-012)//rs5996566(7.31393e-012)//rs713878(6.55032e-015)//rs10222306(7.60088e-010)//rs2236005(2.83756e-009)//rs165821(2.3337e-010)//rs5753231(3.23085e-009)//
23761	PISD	rs462904(7.54952e-015)//rs1005133(1.12991e-010)//rs13054355(9.15379e-012)//rs5996566(7.31393e-012)//rs713878(6.55032e-015)//rs10222306(7.60088e-010)//rs2236005(2.83756e-009)//rs165821(2.3337e-010)//rs5753231(3.23085e-009)//
23760	PITPNB	rs462904(7.54952e-015)//rs1005133(1.12991e-010)//rs13054355(9.15379e-012)//rs5996566(7.31393e-012)//rs713878(6.55032e-015)//rs10222306(7.60088e-010)//rs2236005(2.83756e-009)//
5307	PITX1	rs6596147(7.66128e-011)//
440822	PIWIL3	rs462904(7.54952e-015)//rs1005133(1.12991e-010)//rs13054355(9.15379e-012)//rs5996566(7.31393e-012)//
50487	PLA2G3	rs462904(7.54952e-015)//rs1005133(1.12991e-010)//rs13054355(9.15379e-012)//rs5996566(7.31393e-012)//rs713878(6.55032e-015)//rs10222306(7.60088e-010)//rs2236005(2.83756e-009)//rs165821(2.3337e-010)//rs5753231(3.23085e-009)//
5409	PNMT	rs593772(2.78528e-010)//
51426	POLK	rs2278600(8.40024e-010)//rs378872(1.74749e-013)//	3264164//
5440	POLR2K	rs13258360(1.80789e-012)//rs2449508(1.41775e-012)//
10940	POP1	rs7826830(0)//rs13258360(1.80789e-012)//rs2449508(1.41775e-012)//
5460	POU5F1	rs9295957(0)//rs4122189(1.79731e-008)//rs7745906(0)//rs2074488(0)//rs12111032(7.99694e-013)//rs3132486(3.14467e-011)//rs9461680(0)//rs2523619(7.33233e-010)//rs2253907(1.21966e-008)//rs6932730(8.39251e-009)//rs2251396(1.52766e-011)//rs2523454(1.0942e-011)//rs2256175(6.66134e-016)//rs9501106(7.19976e-010)//rs2844513(1.49101e-011)//rs2524279(0)//rs2523674(6.54476e-012)//rs2244839(1.44493e-010)//rs10…
5469	PPARBP	rs593772(2.78528e-010)//
170539	PPIAP3	rs6060151(3.21764e-009)//rs1474976(6.66134e-016)//rs6018432(9.98979e-013)//
5491	PPIAP9	rs2844509(0)//rs3093662(5.67841e-009)//rs2269475(2.22045e-016)//rs2261033(0)//rs2844463(9.4369e-014)//rs2280800(2.22045e-016)//rs1266071(1.94695e-010)//rs9267546(1.66609e-008)//rs2242653(9.4369e-015)//rs707939(0)//rs2075800(0)//rs494620(4.44755e-012)//rs2736428(9.99201e-016)//rs535586(4.89198e-012)//rs659445(5.35161e-012)//rs2734335(2.66454e-014)//rs1042663(1.64562e-011)//rs4151657(0)//rs2072633(…
23759	PPIL2	rs462904(7.54952e-015)//rs1005133(1.12991e-010)//rs13054355(9.15379e-012)//
9647	PPM1F	rs462904(7.54952e-015)//rs1005133(1.12991e-010)//rs13054355(9.15379e-012)//
151742	PPM1L	rs340295(5.88819e-010)//
5514	PPP1R10	rs12665339(2.34834e-012)//rs1140809(1.44329e-015)//rs9405048(4.61853e-014)//rs12210947(1.51012e-010)//rs13201769(1.45451e-010)//rs4713366(1.19026e-010)//rs3131043(1.14542e-012)//rs12190167(2.77556e-015)//rs12197154(3.33067e-015)//rs4713391(2.22045e-016)//rs12192704(4.44089e-016)//rs12198723(1.74568e-008)//rs2844654(3.80663e-009)//rs1264333(3.737e-009)//rs1264303(3.11784e-009)//rs2074506(2.22209e-…
6992	PPP1R11	rs6909253(6.90567e-009)//rs9261394(1.52261e-008)//rs3132680(3.80806e-014)//rs2844795(2.37981e-009)//rs757262(1.11022e-016)//rs757259(1.11022e-016)//rs1557608(7.29764e-011)//rs2022065(1.46386e-008)//rs9261535(0)//rs929156(3.03757e-013)//rs2844786(4.34652e-011)//rs4711211(0)//rs2844780(1.34456e-010)//rs2844779(1.22387e-010)//rs261946(0)//rs928822(5.0604e-012)//rs12203316(4.34474e-011)//rs1034323(1.…
50516	PPP1R14BP1	rs462904(7.54952e-015)//rs1005133(1.12991e-010)//rs13054355(9.15379e-012)//rs5996566(7.31393e-012)//rs713878(6.55032e-015)//rs10222306(7.60088e-010)//rs2236005(2.83756e-009)//rs165821(2.3337e-010)//rs5753231(3.23085e-009)//
26051	PPP1R16B	rs1474976(6.66134e-016)//rs6018432(9.98979e-013)//
84152	PPP1R1B	rs593772(2.78528e-010)//
5505	PPP1R2P1	rs9357155(7.20732e-009)//rs9276831(9.68114e-014)//rs241407(1.92428e-009)//rs3135034(1.0103e-014)//rs9500927(9.64784e-014)//rs453779(1.36557e-014)//rs2395309(6.09032e-011)//rs3077(7.84971e-011)//rs9469341(3.41253e-011)//rs2301220(7.39795e-011)//rs1431399(4.99466e-011)//rs3130215(1.25655e-009)//rs3117035(5.75362e-012)//rs213212(0)//rs211455(1.13755e-008)//rs2296328(9.11944e-009)//rs4711348(2.22045e…
5515	PPP2CA	rs6596147(7.66128e-011)//	11703349//
9374	PPT2	rs204999(0)//rs2269425(8.99281e-014)//rs3134603(7.7609e-011)//rs3096697(0)//rs3134947(3.33067e-016)//rs3134945(1.11022e-016)//rs3134943(2.0091e-010)//rs3134940(2.38929e-011)//rs2070600(0)//rs204994(1.11022e-016)//rs204991(1.68754e-013)//rs204990(2.90878e-014)//rs3134942(7.76545e-012)//rs3131296(5.06641e-009)//rs8192585(3.77385e-009)//rs3132946(2.41598e-009)//rs3830041(2.75668e-013)//rs375244(0)//…
23532	PRAME	rs462904(7.54952e-015)//rs1005133(1.12991e-010)//rs13054355(9.15379e-012)//
343071	PRAMEF10	rs9442372(0)//rs2493291(2.5091e-014)//rs12141394(6.00893e-011)//rs2986742(8.29354e-009)//rs8627(1.61715e-012)//
441871	PRAMEF7	rs9442372(0)//rs2493291(2.5091e-014)//rs12141394(6.00893e-011)//rs2986742(8.29354e-009)//rs8627(1.61715e-012)//
391002	PRAMEF8	rs9442372(0)//rs2493291(2.5091e-014)//rs12141394(6.00893e-011)//rs2986742(8.29354e-009)//rs8627(1.61715e-012)//
11105	PRDM7	rs2081174(1.85065e-009)//rs954811(1.08827e-010)//rs8050061(1.36673e-008)//rs4782780(4.00116e-010)//rs2292327(2.4126e-010)//rs16939967(1.40784e-008)//rs12926841(1.46277e-010)//rs6603056(0)//rs11076713(1.82077e-014)//
5626	PROP1	rs10475191(0)//rs275490(5.35873e-009)//rs1015855(0)//rs31820(4.89852e-010)//rs339947(2.05658e-009)//rs30774(4.12589e-010)//rs35004(3.33067e-016)//rs2910535(5.77457e-009)//rs11739167(4.3433e-012)//rs1173708(1.55833e-010)//rs1423535(1.23825e-009)//rs2924819(3.33067e-016)//rs10941803(1.22125e-015)//rs13165926(3.10498e-010)//rs10071190(7.66054e-015)//rs402552(6.24559e-010)//rs32035(0)//rs2278600(8.40…
80742	PRR3	rs12665339(2.34834e-012)//rs1140809(1.44329e-015)//rs9405048(4.61853e-014)//rs12210947(1.51012e-010)//rs13201769(1.45451e-010)//rs4713366(1.19026e-010)//rs3131043(1.14542e-012)//rs12190167(2.77556e-015)//rs12197154(3.33067e-015)//rs4713391(2.22045e-016)//rs12192704(4.44089e-016)//rs12198723(1.74568e-008)//rs2844654(3.80663e-009)//rs1264333(3.737e-009)//rs1264303(3.11784e-009)//rs2074506(2.22209e-…
80863	PRRT1	rs204999(0)//rs2269425(8.99281e-014)//rs3134603(7.7609e-011)//rs3096697(0)//rs3134947(3.33067e-016)//rs3134945(1.11022e-016)//rs3134943(2.0091e-010)//rs3134940(2.38929e-011)//rs2070600(0)//rs204994(1.11022e-016)//rs204991(1.68754e-013)//rs204990(2.90878e-014)//rs3134942(7.76545e-012)//rs3131296(5.06641e-009)//rs8192585(3.77385e-009)//rs3132946(2.41598e-009)//rs3830041(2.75668e-013)//rs375244(0)//…
123787	PRSS29P	rs2745106(8.77439e-010)//
9267	PSCD1	rs11868709(1.38178e-010)//rs8081973(2.9976e-015)//
5696	PSMB8	rs7383287(1.65764e-011)//rs2071554(2.59504e-012)//rs2857107(1.7369e-010)//rs9784758(2.73566e-009)//rs10484565(0)//rs241437(2.91453e-009)//rs241436(7.60025e-012)//rs3819715(1.70974e-014)//rs241427(8.85225e-012)//rs3819721(0)//rs9357155(7.20732e-009)//rs9276831(9.68114e-014)//rs241407(1.92428e-009)//rs3135034(1.0103e-014)//rs9500927(9.64784e-014)//rs453779(1.36557e-014)//rs2395309(6.09032e-011)//rs…
5698	PSMB9	rs2071554(2.59504e-012)//rs2857107(1.7369e-010)//rs9784758(2.73566e-009)//rs10484565(0)//rs241437(2.91453e-009)//rs241436(7.60025e-012)//rs3819715(1.70974e-014)//rs241427(8.85225e-012)//rs3819721(0)//rs9357155(7.20732e-009)//rs9276831(9.68114e-014)//rs241407(1.92428e-009)//rs3135034(1.0103e-014)//rs9500927(9.64784e-014)//rs453779(1.36557e-014)//rs2395309(6.09032e-011)//rs3077(7.84971e-011)//rs946…
170679	PSORS1C1	rs3815087(4.00557e-009)//rs9263715(3.45279e-014)//rs1265098(3.18634e-014)//rs1265093(0)//rs1966(5.61161e-011)//rs130067(5.64296e-011)//rs1265110(2.55429e-011)//rs9295957(0)//rs4122189(1.79731e-008)//rs7745906(0)//rs2074488(0)//rs12111032(7.99694e-013)//rs3132486(3.14467e-011)//rs9461680(0)//rs2523619(7.33233e-010)//rs2253907(1.21966e-008)//rs6932730(8.39251e-009)//rs2251396(1.52766e-011)//rs25234…
170680	PSORS1C2	rs1265098(3.18634e-014)//rs1265093(0)//rs1966(5.61161e-011)//rs130067(5.64296e-011)//rs1265110(2.55429e-011)//rs9295957(0)//rs4122189(1.79731e-008)//rs7745906(0)//rs2074488(0)//rs12111032(7.99694e-013)//rs3132486(3.14467e-011)//rs9461680(0)//rs2523619(7.33233e-010)//rs2253907(1.21966e-008)//rs6932730(8.39251e-009)//rs2251396(1.52766e-011)//rs2523454(1.0942e-011)//rs2256175(6.66134e-016)//rs950110…
5758	PTMAP1	rs12665339(2.34834e-012)//rs1140809(1.44329e-015)//rs9405048(4.61853e-014)//rs12210947(1.51012e-010)//rs13201769(1.45451e-010)//rs4713366(1.19026e-010)//rs3131043(1.14542e-012)//rs12190167(2.77556e-015)//rs12197154(3.33067e-015)//rs4713391(2.22045e-016)//rs12192704(4.44089e-016)//rs12198723(1.74568e-008)//rs2844654(3.80663e-009)//rs1264333(3.737e-009)//rs1264303(3.11784e-009)//rs2074506(2.22209e-…
11156	PTP4A3	rs2572386(0)//rs11135715(1.96654e-012)//rs13279569(1.24977e-008)//rs11783920(1.32566e-008)//rs10958312(1.52419e-008)//rs718101(4.0268e-011)//rs2600468(2.00722e-009)//rs346617(2.84201e-009)//rs1982563(5.64049e-009)//rs4286925(1.20451e-008)//rs7826830(0)//rs13258360(1.80789e-012)//rs2449508(1.41775e-012)//rs983674(2.70583e-009)//rs4637874(9.171e-012)//rs17343259(1.55916e-011)//rs11785995(1.20059e-0…
26191	PTPN22	rs2476601(2.76434e-012)//
23755	PTPNS1L	rs462904(7.54952e-015)//rs1005133(1.12991e-010)//rs13054355(9.15379e-012)//rs5996566(7.31393e-012)//rs713878(6.55032e-015)//rs10222306(7.60088e-010)//rs2236005(2.83756e-009)//rs165821(2.3337e-010)//
9609	RAB36	rs462904(7.54952e-015)//rs1005133(1.12991e-010)//rs13054355(9.15379e-012)//
221547	RANP1	rs12665339(2.34834e-012)//rs1140809(1.44329e-015)//rs9405048(4.61853e-014)//rs12210947(1.51012e-010)//rs13201769(1.45451e-010)//rs4713366(1.19026e-010)//rs3131043(1.14542e-012)//rs12190167(2.77556e-015)//rs12197154(3.33067e-015)//rs4713391(2.22045e-016)//rs12192704(4.44089e-016)//rs12198723(1.74568e-008)//rs2844654(3.80663e-009)//rs1264333(3.737e-009)//rs1264303(3.11784e-009)//rs2074506(2.22209e-…
10411	RAPGEF3	rs4760609(2.05069e-012)//
23551	RASD2	rs13054355(9.15379e-012)//rs5996566(7.31393e-012)//rs713878(6.55032e-015)//rs10222306(7.60088e-010)//rs2236005(2.83756e-009)//rs165821(2.3337e-010)//rs5753231(3.23085e-009)//
23543	RBM9	rs13054355(9.15379e-012)//rs5996566(7.31393e-012)//rs713878(6.55032e-015)//rs10222306(7.60088e-010)//rs2236005(2.83756e-009)//rs165821(2.3337e-010)//rs5753231(3.23085e-009)//
7936	RDBP	rs630379(5.8726e-011)//rs437179(1.15619e-012)//rs592229(2.05391e-014)//rs6941112(1.11022e-016)//rs389883(1.03029e-013)//rs2239689(0)//rs2071295(0)//rs185819(9.63364e-009)//rs3134954(9.95884e-010)//rs12153855(1.61254e-011)//rs8111(0)//rs3830076(1.11022e-016)//rs204999(0)//rs2269425(8.99281e-014)//rs3134603(7.7609e-011)//rs3096697(0)//rs3134947(3.33067e-016)//rs3134945(1.11022e-016)//rs3134943(2.00…
5988	RFPL1	rs462904(7.54952e-015)//rs1005133(1.12991e-010)//rs13054355(9.15379e-012)//rs5996566(7.31393e-012)//rs713878(6.55032e-015)//rs10222306(7.60088e-010)//rs2236005(2.83756e-009)//
10740	RFPL1S	rs462904(7.54952e-015)//rs1005133(1.12991e-010)//rs13054355(9.15379e-012)//rs5996566(7.31393e-012)//rs713878(6.55032e-015)//rs10222306(7.60088e-010)//rs2236005(2.83756e-009)//
10739	RFPL2	rs462904(7.54952e-015)//rs1005133(1.12991e-010)//rs13054355(9.15379e-012)//rs5996566(7.31393e-012)//rs713878(6.55032e-015)//rs10222306(7.60088e-010)//rs2236005(2.83756e-009)//rs165821(2.3337e-010)//rs5753231(3.23085e-009)//
10738	RFPL3	rs462904(7.54952e-015)//rs1005133(1.12991e-010)//rs13054355(9.15379e-012)//rs5996566(7.31393e-012)//rs713878(6.55032e-015)//rs10222306(7.60088e-010)//rs2236005(2.83756e-009)//rs165821(2.3337e-010)//rs5753231(3.23085e-009)//
10737	RFPL3S	rs462904(7.54952e-015)//rs1005133(1.12991e-010)//rs13054355(9.15379e-012)//rs5996566(7.31393e-012)//rs713878(6.55032e-015)//rs10222306(7.60088e-010)//rs2236005(2.83756e-009)//rs165821(2.3337e-010)//rs5753231(3.23085e-009)//
26166	RGS22	rs13258360(1.80789e-012)//rs2449508(1.41775e-012)//
25807	RHBDD3	rs462904(7.54952e-015)//rs1005133(1.12991e-010)//rs13054355(9.15379e-012)//rs5996566(7.31393e-012)//rs713878(6.55032e-015)//rs10222306(7.60088e-010)//rs2236005(2.83756e-009)//
115992	RNF166	rs2081174(1.85065e-009)//rs954811(1.08827e-010)//rs8050061(1.36673e-008)//rs4782780(4.00116e-010)//rs2292327(2.4126e-010)//rs16939967(1.40784e-008)//rs12926841(1.46277e-010)//rs6603056(0)//
91445	RNF185	rs462904(7.54952e-015)//rs1005133(1.12991e-010)//rs13054355(9.15379e-012)//rs5996566(7.31393e-012)//rs713878(6.55032e-015)//rs10222306(7.60088e-010)//rs2236005(2.83756e-009)//rs165821(2.3337e-010)//rs5753231(3.23085e-009)//
25897	RNF19	rs13258360(1.80789e-012)//rs2449508(1.41775e-012)//
80352	RNF39	rs6909253(6.90567e-009)//rs9261394(1.52261e-008)//rs3132680(3.80806e-014)//rs2844795(2.37981e-009)//rs757262(1.11022e-016)//rs757259(1.11022e-016)//rs1557608(7.29764e-011)//rs2022065(1.46386e-008)//rs9261535(0)//rs929156(3.03757e-013)//rs2844786(4.34652e-011)//rs4711211(0)//rs2844780(1.34456e-010)//rs2844779(1.22387e-010)//rs261946(0)//rs928822(5.0604e-012)//rs12203316(4.34474e-011)//rs1034323(1.…
6048	RNF5	rs3096697(0)//rs3134947(3.33067e-016)//rs3134945(1.11022e-016)//rs3134943(2.0091e-010)//rs3134940(2.38929e-011)//rs2070600(0)//rs204994(1.11022e-016)//rs204991(1.68754e-013)//rs204990(2.90878e-014)//rs3134942(7.76545e-012)//rs3131296(5.06641e-009)//rs8192585(3.77385e-009)//rs3132946(2.41598e-009)//rs3830041(2.75668e-013)//rs375244(0)//rs479536(3.85842e-010)//rs499691(4.97889e-009)//rs404890(0)//r…
26839	RNU4P5	rs4918037(6.39372e-011)//rs6584877(2.08601e-009)//
26826	RNU6B	rs7919062(1.68199e-013)//rs1864402(8.74489e-012)//rs1864414(4.42855e-009)//rs17770989(1.01788e-008)//rs10822239(8.00849e-010)//rs1227763(1.83187e-014)//rs10999147(3.35461e-009)//rs2185416(2.64407e-009)//rs2619649(1.33289e-008)//rs3925591(0)//rs11812465(5.44664e-010)//rs11812285(3.80806e-013)//rs1047425(7.61655e-011)//rs4918037(6.39372e-011)//rs6584877(2.08601e-009)//rs568298(1.12489e-008)//rs3750…
6137	RPL13	rs2081174(1.85065e-009)//rs954811(1.08827e-010)//rs8050061(1.36673e-008)//rs4782780(4.00116e-010)//rs2292327(2.4126e-010)//rs16939967(1.40784e-008)//rs12926841(1.46277e-010)//rs6603056(0)//rs11076713(1.82077e-014)//
6143	RPL19	rs593772(2.78528e-010)//rs2302776(6.09475e-010)//rs749906(6.83298e-012)//rs3803869(2.83806e-012)//rs1552458(4.66565e-011)//rs4794103(0)//rs766654(6.94111e-013)//rs244363(7.27712e-011)//rs3213728(0)//rs7502707(8.3138e-010)//rs17824822(1.79856e-014)//rs2567494(0)//rs4238993(1.24127e-010)//rs11868709(1.38178e-010)//rs8081973(2.9976e-015)//rs8075102(4.21885e-015)//rs6502026(1.37637e-010)//
6148	RPL23AP1	rs2735046(5.42155e-012)//rs1632948(2.39554e-010)//rs2975033(6.32272e-013)//rs1611710(1.32744e-008)//rs1611732(1.78026e-008)//rs16896742(6.17771e-011)//rs12206499(1.57427e-011)//rs2523946(1.3749e-010)//rs3823355(1.89847e-011)//rs6904029(2.16241e-011)//rs2394250(5.04005e-009)//rs3823375(2.67939e-009)//rs4711207(7.44811e-011)//rs1150739(6.65272e-009)//rs3807031(1.12133e-014)//rs6909253(6.90567e-009)…
6156	RPL30	rs7826830(0)//rs13258360(1.80789e-012)//rs2449508(1.41775e-012)//
6163	RPL32P1	rs2395309(6.09032e-011)//rs3077(7.84971e-011)//rs9469341(3.41253e-011)//rs2301220(7.39795e-011)//rs1431399(4.99466e-011)//rs3130215(1.25655e-009)//rs3117035(5.75362e-012)//rs213212(0)//rs211455(1.13755e-008)//rs2296328(9.11944e-009)//rs4711348(2.22045e-015)//rs10947463(3.25885e-009)//
116935	RPL3P2	rs2523619(7.33233e-010)//rs2253907(1.21966e-008)//rs6932730(8.39251e-009)//rs2251396(1.52766e-011)//rs2523454(1.0942e-011)//rs2256175(6.66134e-016)//rs9501106(7.19976e-010)//rs2844513(1.49101e-011)//rs2524279(0)//rs2523674(6.54476e-012)//rs2244839(1.44493e-010)//rs1055569(8.67811e-009)//rs2844509(0)//rs3093662(5.67841e-009)//rs2269475(2.22045e-016)//rs2261033(0)//rs2844463(9.4369e-014)//rs2280800…
22969	RPL41P3	rs13054355(9.15379e-012)//rs5996566(7.31393e-012)//rs713878(6.55032e-015)//rs10222306(7.60088e-010)//rs2236005(2.83756e-009)//rs165821(2.3337e-010)//rs5753231(3.23085e-009)//
140756	RPL7AL4	rs6060151(3.21764e-009)//rs1474976(6.66134e-016)//rs6018432(9.98979e-013)//
79897	RPP21	rs12203316(4.34474e-011)//rs1034323(1.5815e-008)//rs7741364(3.99087e-009)//rs1076832(2.21489e-012)//rs7747873(1.12988e-008)//rs6930977(2.34968e-012)//rs12665339(2.34834e-012)//rs1140809(1.44329e-015)//rs9405048(4.61853e-014)//rs12210947(1.51012e-010)//rs13201769(1.45451e-010)//rs4713366(1.19026e-010)//rs3131043(1.14542e-012)//rs12190167(2.77556e-015)//rs12197154(3.33067e-015)//rs4713391(2.22045e-…
93948	RPS23P1	rs7826830(0)//rs13258360(1.80789e-012)//rs2449508(1.41775e-012)//
392256	RPS26P6	rs2449508(1.41775e-012)//
140761	RPS3P2	rs1474976(6.66134e-016)//rs6018432(9.98979e-013)//
54665	RSBN1	rs2476601(2.76434e-012)//
27156	RTDR1	rs462904(7.54952e-015)//rs1005133(1.12991e-010)//rs13054355(9.15379e-012)//
129049	RUTBC2	rs462904(7.54952e-015)//rs1005133(1.12991e-010)//rs13054355(9.15379e-012)//rs5996566(7.31393e-012)//
51128	SAR1B	rs6596147(7.66128e-011)//
677767	SCARNA7	rs340295(5.88819e-010)//
29970	SCHIP1	rs340295(5.88819e-010)//
376844	SDC4P	rs462904(7.54952e-015)//rs1005133(1.12991e-010)//rs13054355(9.15379e-012)//rs5996566(7.31393e-012)//rs713878(6.55032e-015)//rs10222306(7.60088e-010)//rs2236005(2.83756e-009)//rs165821(2.3337e-010)//
23753	SDF2L1	rs462904(7.54952e-015)//rs1005133(1.12991e-010)//rs13054355(9.15379e-012)//
23541	SEC14L2	rs462904(7.54952e-015)//rs1005133(1.12991e-010)//rs13054355(9.15379e-012)//rs5996566(7.31393e-012)//rs713878(6.55032e-015)//rs10222306(7.60088e-010)//rs2236005(2.83756e-009)//rs165821(2.3337e-010)//
266629	SEC14L3	rs462904(7.54952e-015)//rs1005133(1.12991e-010)//rs13054355(9.15379e-012)//rs5996566(7.31393e-012)//rs713878(6.55032e-015)//rs10222306(7.60088e-010)//rs2236005(2.83756e-009)//rs165821(2.3337e-010)//
284904	SEC14L4	rs462904(7.54952e-015)//rs1005133(1.12991e-010)//rs13054355(9.15379e-012)//rs5996566(7.31393e-012)//rs713878(6.55032e-015)//rs10222306(7.60088e-010)//rs2236005(2.83756e-009)//rs165821(2.3337e-010)//
10802	SEC24A	rs6596147(7.66128e-011)//
23544	SEZ6L	rs462904(7.54952e-015)//rs1005133(1.12991e-010)//rs13054355(9.15379e-012)//rs5996566(7.31393e-012)//rs713878(6.55032e-015)//rs10222306(7.60088e-010)//rs2236005(2.83756e-009)//
10291	SF3A1	rs462904(7.54952e-015)//rs1005133(1.12991e-010)//rs13054355(9.15379e-012)//rs5996566(7.31393e-012)//rs713878(6.55032e-015)//rs10222306(7.60088e-010)//rs2236005(2.83756e-009)//rs165821(2.3337e-010)//
9814	SFI1	rs462904(7.54952e-015)//rs1005133(1.12991e-010)//rs13054355(9.15379e-012)//rs5996566(7.31393e-012)//rs713878(6.55032e-015)//rs10222306(7.60088e-010)//rs2236005(2.83756e-009)//rs165821(2.3337e-010)//rs5753231(3.23085e-009)//
389376	SFTPG	rs2844702(1.69606e-009)//rs2240804(4.27675e-010)//rs2523849(7.67109e-012)//rs2517485(4.41962e-009)//rs3815087(4.00557e-009)//rs9263715(3.45279e-014)//rs1265098(3.18634e-014)//rs1265093(0)//rs1966(5.61161e-011)//rs130067(5.64296e-011)//rs1265110(2.55429e-011)//rs9295957(0)//rs4122189(1.79731e-008)//rs7745906(0)//rs2074488(0)//rs12111032(7.99694e-013)//rs3132486(3.14467e-011)//rs9461680(0)//rs25236…
9644	SH3PXD2A	rs1047425(7.61655e-011)//rs4918037(6.39372e-011)//
26226	SHFM3P1	rs462904(7.54952e-015)//rs1005133(1.12991e-010)//rs13054355(9.15379e-012)//
6499	SKIV2L	rs437179(1.15619e-012)//rs592229(2.05391e-014)//rs6941112(1.11022e-016)//rs389883(1.03029e-013)//rs2239689(0)//rs2071295(0)//rs185819(9.63364e-009)//rs3134954(9.95884e-010)//rs12153855(1.61254e-011)//rs8111(0)//rs3830076(1.11022e-016)//rs204999(0)//rs2269425(8.99281e-014)//rs3134603(7.7609e-011)//rs3096697(0)//rs3134947(3.33067e-016)//rs3134945(1.11022e-016)//rs3134943(2.0091e-010)//rs3134940(2.3…
6500	SKP1A	rs6596147(7.66128e-011)//
9121	SLC16A5	rs3923018(9.4369e-015)//rs8074809(5.52992e-010)//rs9897348(1.93858e-010)//rs2293067(1.13687e-013)//rs4239060(3.33067e-016)//rs4239047(4.77396e-015)//rs1052751(0)//rs8081984(7.4016e-009)//rs2089454(0)//rs869019(5.54116e-010)//rs4267379(0)//rs3785504(4.17444e-014)//rs4795457(7.33857e-014)//rs726502(7.73926e-009)//rs11658803(1.07214e-011)//rs17547201(6.96443e-012)//rs593772(2.78528e-010)//rs2302776(…
66035	SLC2A11	rs462904(7.54952e-015)//rs1005133(1.12991e-010)//rs13054355(9.15379e-012)//rs5996566(7.31393e-012)//
140679	SLC32A1	rs1474976(6.66134e-016)//rs6018432(9.98979e-013)//
339665	SLC35E4	rs462904(7.54952e-015)//rs1005133(1.12991e-010)//rs13054355(9.15379e-012)//rs5996566(7.31393e-012)//rs713878(6.55032e-015)//rs10222306(7.60088e-010)//rs2236005(2.83756e-009)//rs165821(2.3337e-010)//rs5753231(3.23085e-009)//
80736	SLC44A4	rs494620(4.44755e-012)//rs2736428(9.99201e-016)//rs535586(4.89198e-012)//rs659445(5.35161e-012)//rs2734335(2.66454e-014)//rs1042663(1.64562e-011)//rs4151657(0)//rs2072633(0)//rs630379(5.8726e-011)//rs437179(1.15619e-012)//rs592229(2.05391e-014)//rs6941112(1.11022e-016)//rs389883(1.03029e-013)//rs2239689(0)//rs2071295(0)//rs185819(9.63364e-009)//rs3134954(9.95884e-010)//rs12153855(1.61254e-011)//r…
6523	SLC5A1	rs462904(7.54952e-015)//rs1005133(1.12991e-010)//rs13054355(9.15379e-012)//rs5996566(7.31393e-012)//rs713878(6.55032e-015)//rs10222306(7.60088e-010)//rs2236005(2.83756e-009)//rs165821(2.3337e-010)//rs5753231(3.23085e-009)//
6527	SLC5A4	rs462904(7.54952e-015)//rs1005133(1.12991e-010)//rs13054355(9.15379e-012)//rs5996566(7.31393e-012)//rs713878(6.55032e-015)//rs10222306(7.60088e-010)//rs2236005(2.83756e-009)//rs165821(2.3337e-010)//rs5753231(3.23085e-009)//
386757	SLC6A10P	rs7763(3.66374e-015)//rs619698(4.94904e-012)//rs197075(5.61387e-009)//rs2745106(8.77439e-010)//rs9930956(7.27018e-009)//rs7184322(7.94587e-013)//rs3730119(1.16166e-008)//rs2872584(0)//rs2262808(1.74072e-009)//rs2291657(7.00551e-014)//rs933574(1.65456e-010)//rs7191955(1.37036e-009)//rs8052258(1.55797e-010)//rs151229(1.66356e-010)//rs252283(4.06788e-010)//rs9940962(2.79554e-013)//
8140	SLC7A5	rs2081174(1.85065e-009)//rs954811(1.08827e-010)//rs8050061(1.36673e-008)//rs4782780(4.00116e-010)//rs2292327(2.4126e-010)//rs16939967(1.40784e-008)//
9748	SLK	rs1047425(7.61655e-011)//rs4918037(6.39372e-011)//
4090	SMAD5	rs6596147(7.66128e-011)//
6598	SMARCB1	rs462904(7.54952e-015)//rs1005133(1.12991e-010)//rs13054355(9.15379e-012)//rs5996566(7.31393e-012)//
10051	SMC4	rs340295(5.88819e-010)//
6525	SMTN	rs462904(7.54952e-015)//rs1005133(1.12991e-010)//rs13054355(9.15379e-012)//rs5996566(7.31393e-012)//rs713878(6.55032e-015)//rs10222306(7.60088e-010)//rs2236005(2.83756e-009)//rs165821(2.3337e-010)//rs5753231(3.23085e-009)//
333929	SNAI3	rs2081174(1.85065e-009)//rs954811(1.08827e-010)//rs8050061(1.36673e-008)//rs4782780(4.00116e-010)//rs2292327(2.4126e-010)//rs16939967(1.40784e-008)//rs12926841(1.46277e-010)//rs6603056(0)//
677820	SNORA38	rs2261033(0)//rs2844463(9.4369e-014)//rs2280800(2.22045e-016)//rs1266071(1.94695e-010)//rs9267546(1.66609e-008)//rs2242653(9.4369e-015)//rs707939(0)//rs2075800(0)//rs494620(4.44755e-012)//rs2736428(9.99201e-016)//rs535586(4.89198e-012)//rs659445(5.35161e-012)//rs2734335(2.66454e-014)//rs1042663(1.64562e-011)//rs4151657(0)//rs2072633(0)//rs630379(5.8726e-011)//rs437179(1.15619e-012)//rs592229(2.05…
677837	SNORA60	rs1474976(6.66134e-016)//rs6018432(9.98979e-013)//
26777	SNORA71A	rs1474976(6.66134e-016)//rs6018432(9.98979e-013)//
26776	SNORA71B	rs1474976(6.66134e-016)//rs6018432(9.98979e-013)//
677839	SNORA71C	rs1474976(6.66134e-016)//rs6018432(9.98979e-013)//
677840	SNORA71D	rs1474976(6.66134e-016)//rs6018432(9.98979e-013)//
26775	SNORA72	rs7826830(0)//rs13258360(1.80789e-012)//rs2449508(1.41775e-012)//
26801	SNORD48	rs494620(4.44755e-012)//rs2736428(9.99201e-016)//rs535586(4.89198e-012)//rs659445(5.35161e-012)//rs2734335(2.66454e-014)//rs1042663(1.64562e-011)//rs4151657(0)//rs2072633(0)//rs630379(5.8726e-011)//rs437179(1.15619e-012)//rs592229(2.05391e-014)//rs6941112(1.11022e-016)//rs389883(1.03029e-013)//rs2239689(0)//rs2071295(0)//rs185819(9.63364e-009)//rs3134954(9.95884e-010)//rs12153855(1.61254e-011)//r…
26797	SNORD52	rs494620(4.44755e-012)//rs2736428(9.99201e-016)//rs535586(4.89198e-012)//rs659445(5.35161e-012)//rs2734335(2.66454e-014)//rs1042663(1.64562e-011)//rs4151657(0)//rs2072633(0)//rs630379(5.8726e-011)//rs437179(1.15619e-012)//rs592229(2.05391e-014)//rs6941112(1.11022e-016)//rs389883(1.03029e-013)//rs2239689(0)//rs2071295(0)//rs185819(9.63364e-009)//rs3134954(9.95884e-010)//rs12153855(1.61254e-011)//r…
606500	SNORD68	rs2081174(1.85065e-009)//rs954811(1.08827e-010)//rs8050061(1.36673e-008)//rs4782780(4.00116e-010)//rs2292327(2.4126e-010)//rs16939967(1.40784e-008)//rs12926841(1.46277e-010)//rs6603056(0)//rs11076713(1.82077e-014)//
6634	SNRPD3	rs462904(7.54952e-015)//rs1005133(1.12991e-010)//rs13054355(9.15379e-012)//rs5996566(7.31393e-012)//
9021	SOCS3	rs11868709(1.38178e-010)//
114815	SORCS1	rs1047425(7.61655e-011)//rs4918037(6.39372e-011)//
22986	SORCS3	rs1047425(7.61655e-011)//rs4918037(6.39372e-011)//
6674	SPAG1	rs13258360(1.80789e-012)//rs2449508(1.41775e-012)//
23384	SPECC1L	rs462904(7.54952e-015)//rs1005133(1.12991e-010)//rs13054355(9.15379e-012)//rs5996566(7.31393e-012)//
6687	SPG7	rs2081174(1.85065e-009)//rs954811(1.08827e-010)//rs8050061(1.36673e-008)//rs4782780(4.00116e-010)//rs2292327(2.4126e-010)//rs16939967(1.40784e-008)//rs12926841(1.46277e-010)//rs6603056(0)//rs11076713(1.82077e-014)//
84501	SPIRE2	rs2081174(1.85065e-009)//rs954811(1.08827e-010)//rs8050061(1.36673e-008)//rs4782780(4.00116e-010)//rs2292327(2.4126e-010)//rs16939967(1.40784e-008)//rs12926841(1.46277e-010)//rs6603056(0)//rs11076713(1.82077e-014)//
6695	SPOCK1	rs6596147(7.66128e-011)//
342667	STAC2	rs593772(2.78528e-010)//
10948	STARD3	rs593772(2.78528e-010)//
8859	STK19	rs6941112(1.11022e-016)//rs389883(1.03029e-013)//rs2239689(0)//rs2071295(0)//rs185819(9.63364e-009)//rs3134954(9.95884e-010)//rs12153855(1.61254e-011)//rs8111(0)//rs3830076(1.11022e-016)//rs204999(0)//rs2269425(8.99281e-014)//rs3134603(7.7609e-011)//rs3096697(0)//rs3134947(3.33067e-016)//rs3134945(1.11022e-016)//rs3134943(2.0091e-010)//rs3134940(2.38929e-011)//rs2070600(0)//rs204994(1.11022e-016)…
6788	STK3	rs7826830(0)//rs13258360(1.80789e-012)//rs2449508(1.41775e-012)//
201254	STRA13	rs3923018(9.4369e-015)//rs8074809(5.52992e-010)//rs9897348(1.93858e-010)//rs2293067(1.13687e-013)//rs4239060(3.33067e-016)//rs4239047(4.77396e-015)//rs1052751(0)//rs8081984(7.4016e-009)//rs2089454(0)//rs869019(5.54116e-010)//rs4267379(0)//rs3785504(4.17444e-014)//rs4795457(7.33857e-014)//rs726502(7.73926e-009)//rs11658803(1.07214e-011)//rs17547201(6.96443e-012)//rs593772(2.78528e-010)//rs2302776(…
129025	SUHW1	rs462904(7.54952e-015)//rs1005133(1.12991e-010)//rs13054355(9.15379e-012)//
140883	SUHW2	rs462904(7.54952e-015)//rs1005133(1.12991e-010)//rs13054355(9.15379e-012)//
6799	SULT1A2	rs7763(3.66374e-015)//rs619698(4.94904e-012)//rs197075(5.61387e-009)//rs2745106(8.77439e-010)//rs9930956(7.27018e-009)//rs7184322(7.94587e-013)//rs3730119(1.16166e-008)//rs2872584(0)//rs2262808(1.74072e-009)//rs2291657(7.00551e-014)//rs933574(1.65456e-010)//rs7191955(1.37036e-009)//rs8052258(1.55797e-010)//rs151229(1.66356e-010)//
6818	SULT1A3	rs7763(3.66374e-015)//rs619698(4.94904e-012)//rs197075(5.61387e-009)//rs2745106(8.77439e-010)//rs9930956(7.27018e-009)//rs7184322(7.94587e-013)//rs3730119(1.16166e-008)//rs2872584(0)//rs2262808(1.74072e-009)//rs2291657(7.00551e-014)//rs933574(1.65456e-010)//rs7191955(1.37036e-009)//rs8052258(1.55797e-010)//rs151229(1.66356e-010)//rs252283(4.06788e-010)//rs9940962(2.79554e-013)//
285829	SUMO2P	rs1318631(2.81704e-010)//rs3131888(1.17749e-010)//rs3871468(4.28229e-010)//rs2735046(5.42155e-012)//rs1632948(2.39554e-010)//rs2975033(6.32272e-013)//rs1611710(1.32744e-008)//rs1611732(1.78026e-008)//rs16896742(6.17771e-011)//rs12206499(1.57427e-011)//rs2523946(1.3749e-010)//rs3823355(1.89847e-011)//rs6904029(2.16241e-011)//rs2394250(5.04005e-009)//rs3823375(2.67939e-009)//rs4711207(7.44811e-011)…
56241	SUSD2	rs462904(7.54952e-015)//rs1005133(1.12991e-010)//rs13054355(9.15379e-012)//rs5996566(7.31393e-012)//
22987	SV2C	rs2278600(8.40024e-010)//rs378872(1.74749e-013)//
6847	SYCP1	rs2476601(2.76434e-012)//
8224	SYN3	rs462904(7.54952e-015)//rs1005133(1.12991e-010)//rs13054355(9.15379e-012)//rs5996566(7.31393e-012)//rs713878(6.55032e-015)//rs10222306(7.60088e-010)//rs2236005(2.83756e-009)//rs165821(2.3337e-010)//rs5753231(3.23085e-009)//
148281	SYT6	rs2476601(2.76434e-012)//
9013	TAF1C	rs2081174(1.85065e-009)//rs954811(1.08827e-010)//rs8050061(1.36673e-008)//rs4782780(4.00116e-010)//rs2292327(2.4126e-010)//
6890	TAP1	rs7383287(1.65764e-011)//rs2071554(2.59504e-012)//rs2857107(1.7369e-010)//rs9784758(2.73566e-009)//rs10484565(0)//rs241437(2.91453e-009)//rs241436(7.60025e-012)//rs3819715(1.70974e-014)//rs241427(8.85225e-012)//rs3819721(0)//rs9357155(7.20732e-009)//rs9276831(9.68114e-014)//rs241407(1.92428e-009)//rs3135034(1.0103e-014)//rs9500927(9.64784e-014)//rs453779(1.36557e-014)//rs2395309(6.09032e-011)//rs…
6891	TAP2	rs7758736(2.6955e-010)//rs7767167(2.40028e-010)//rs7383287(1.65764e-011)//rs2071554(2.59504e-012)//rs2857107(1.7369e-010)//rs9784758(2.73566e-009)//rs10484565(0)//rs241437(2.91453e-009)//rs241436(7.60025e-012)//rs3819715(1.70974e-014)//rs241427(8.85225e-012)//rs3819721(0)//rs9357155(7.20732e-009)//rs9276831(9.68114e-014)//rs241407(1.92428e-009)//rs3135034(1.0103e-014)//rs9500927(9.64784e-014)//rs…
83874	TBC1D10A	rs462904(7.54952e-015)//rs1005133(1.12991e-010)//rs13054355(9.15379e-012)//rs5996566(7.31393e-012)//rs713878(6.55032e-015)//rs10222306(7.60088e-010)//rs2236005(2.83756e-009)//rs165821(2.3337e-010)//
8557	TCAP	rs593772(2.78528e-010)//
6941	TCF19	rs9295957(0)//rs4122189(1.79731e-008)//rs7745906(0)//rs2074488(0)//rs12111032(7.99694e-013)//rs3132486(3.14467e-011)//rs9461680(0)//rs2523619(7.33233e-010)//rs2253907(1.21966e-008)//rs6932730(8.39251e-009)//rs2251396(1.52766e-011)//rs2523454(1.0942e-011)//rs2256175(6.66134e-016)//rs9501106(7.19976e-010)//rs2844513(1.49101e-011)//rs2524279(0)//rs2523674(6.54476e-012)//rs2244839(1.44493e-010)//rs10…
22980	TCF25	rs2081174(1.85065e-009)//rs954811(1.08827e-010)//rs8050061(1.36673e-008)//rs4782780(4.00116e-010)//rs2292327(2.4126e-010)//rs16939967(1.40784e-008)//rs12926841(1.46277e-010)//rs6603056(0)//rs11076713(1.82077e-014)//
6932	TCF7	rs6596147(7.66128e-011)//
6948	TCN2	rs462904(7.54952e-015)//rs1005133(1.12991e-010)//rs13054355(9.15379e-012)//rs5996566(7.31393e-012)//rs713878(6.55032e-015)//rs10222306(7.60088e-010)//rs2236005(2.83756e-009)//rs165821(2.3337e-010)//rs5753231(3.23085e-009)//
51106	TFB1M	rs2181068(1.23065e-009)//
24144	TFIP11	rs462904(7.54952e-015)//rs1005133(1.12991e-010)//rs13054355(9.15379e-012)//rs5996566(7.31393e-012)//rs713878(6.55032e-015)//rs10222306(7.60088e-010)//rs2236005(2.83756e-009)//
7045	TGFBI	rs6596147(7.66128e-011)//
7052	TGM2	rs1474976(6.66134e-016)//rs6018432(9.98979e-013)//
390816	THA1P	rs11868709(1.38178e-010)//
84321	THOC3	rs10475191(0)//rs275490(5.35873e-009)//rs1015855(0)//rs31820(4.89852e-010)//rs339947(2.05658e-009)//rs30774(4.12589e-010)//rs35004(3.33067e-016)//rs2910535(5.77457e-009)//rs11739167(4.3433e-012)//rs1173708(1.55833e-010)//rs1423535(1.23825e-009)//rs2924819(3.33067e-016)//rs10941803(1.22125e-015)//rs13165926(3.10498e-010)//rs10071190(7.66054e-015)//rs402552(6.24559e-010)//rs32035(0)//rs2278600(8.40…
8563	THOC5	rs462904(7.54952e-015)//rs1005133(1.12991e-010)//rs13054355(9.15379e-012)//rs5996566(7.31393e-012)//rs713878(6.55032e-015)//rs10222306(7.60088e-010)//rs2236005(2.83756e-009)//rs165821(2.3337e-010)//
26230	TIAM2	rs2181068(1.23065e-009)//
7077	TIMP2	rs11868709(1.38178e-010)//rs8081973(2.9976e-015)//
7078	TIMP3	rs1005133(1.12991e-010)//rs13054355(9.15379e-012)//rs5996566(7.31393e-012)//rs713878(6.55032e-015)//rs10222306(7.60088e-010)//rs2236005(2.83756e-009)//rs165821(2.3337e-010)//rs5753231(3.23085e-009)//	15879156//
79022	TMEM106C	rs4760609(2.05069e-012)//
197196	TMEM148	rs2081174(1.85065e-009)//rs954811(1.08827e-010)//rs8050061(1.36673e-008)//rs4782780(4.00116e-010)//rs2292327(2.4126e-010)//
134285	TMEM171	rs2278600(8.40024e-010)//
134288	TMEM174	rs2278600(8.40024e-010)//
7124	TNF	rs3093662(5.67841e-009)//rs2269475(2.22045e-016)//rs2261033(0)//rs2844463(9.4369e-014)//rs2280800(2.22045e-016)//rs1266071(1.94695e-010)//rs9267546(1.66609e-008)//rs2242653(9.4369e-015)//rs707939(0)//rs2075800(0)//rs494620(4.44755e-012)//rs2736428(9.99201e-016)//rs535586(4.89198e-012)//rs659445(5.35161e-012)//rs2734335(2.66454e-014)//rs1042663(1.64562e-011)//rs4151657(0)//rs2072633(0)//rs630379(5…	20195225//
3842	TNPO1	rs2278600(8.40024e-010)//
7148	TNXB	rs2239689(0)//rs2071295(0)//rs185819(9.63364e-009)//rs3134954(9.95884e-010)//rs12153855(1.61254e-011)//rs8111(0)//rs3830076(1.11022e-016)//rs204999(0)//rs2269425(8.99281e-014)//rs3134603(7.7609e-011)//rs3096697(0)//rs3134947(3.33067e-016)//rs3134945(1.11022e-016)//rs3134943(2.0091e-010)//rs3134940(2.38929e-011)//rs2070600(0)//rs204994(1.11022e-016)//rs204991(1.68754e-013)//rs204990(2.90878e-014)/…	10207042//10343159//
10043	TOM1	rs13054355(9.15379e-012)//rs5996566(7.31393e-012)//rs713878(6.55032e-015)//rs10222306(7.60088e-010)//rs2236005(2.83756e-009)//rs165821(2.3337e-010)//rs5753231(3.23085e-009)//
7152	TOP1P2	rs462904(7.54952e-015)//rs1005133(1.12991e-010)//rs13054355(9.15379e-012)//rs5996566(7.31393e-012)//
8940	TOP3B	rs462904(7.54952e-015)//rs1005133(1.12991e-010)//rs13054355(9.15379e-012)//
7161	TP73	rs2493291(2.5091e-014)//
23430	TPSD1	rs2745106(8.77439e-010)//
25823	TPSG1	rs2745106(8.77439e-010)//
8459	TPST2	rs462904(7.54952e-015)//rs1005133(1.12991e-010)//rs13054355(9.15379e-012)//rs5996566(7.31393e-012)//rs713878(6.55032e-015)//rs10222306(7.60088e-010)//rs2236005(2.83756e-009)//
51693	TRAPPC2L	rs2081174(1.85065e-009)//rs954811(1.08827e-010)//rs8050061(1.36673e-008)//rs4782780(4.00116e-010)//rs2292327(2.4126e-010)//rs16939967(1.40784e-008)//rs12926841(1.46277e-010)//rs6603056(0)//rs11076713(1.82077e-014)//
10107	TRIM10	rs2022065(1.46386e-008)//rs9261535(0)//rs929156(3.03757e-013)//rs2844786(4.34652e-011)//rs4711211(0)//rs2844780(1.34456e-010)//rs2844779(1.22387e-010)//rs261946(0)//rs928822(5.0604e-012)//rs12203316(4.34474e-011)//rs1034323(1.5815e-008)//rs7741364(3.99087e-009)//rs1076832(2.21489e-012)//rs7747873(1.12988e-008)//rs6930977(2.34968e-012)//rs12665339(2.34834e-012)//rs1140809(1.44329e-015)//rs9405048(…
89870	TRIM15	rs929156(3.03757e-013)//rs2844786(4.34652e-011)//rs4711211(0)//rs2844780(1.34456e-010)//rs2844779(1.22387e-010)//rs261946(0)//rs928822(5.0604e-012)//rs12203316(4.34474e-011)//rs1034323(1.5815e-008)//rs7741364(3.99087e-009)//rs1076832(2.21489e-012)//rs7747873(1.12988e-008)//rs6930977(2.34968e-012)//rs12665339(2.34834e-012)//rs1140809(1.44329e-015)//rs9405048(4.61853e-014)//rs12210947(1.51012e-010)…
7726	TRIM26	rs4711211(0)//rs2844780(1.34456e-010)//rs2844779(1.22387e-010)//rs261946(0)//rs928822(5.0604e-012)//rs12203316(4.34474e-011)//rs1034323(1.5815e-008)//rs7741364(3.99087e-009)//rs1076832(2.21489e-012)//rs7747873(1.12988e-008)//rs6930977(2.34968e-012)//rs12665339(2.34834e-012)//rs1140809(1.44329e-015)//rs9405048(4.61853e-014)//rs12210947(1.51012e-010)//rs13201769(1.45451e-010)//rs4713366(1.19026e-01…
5987	TRIM27	rs238869(2.67331e-012)//rs1318631(2.81704e-010)//rs3131888(1.17749e-010)//rs3871468(4.28229e-010)//rs2735046(5.42155e-012)//rs1632948(2.39554e-010)//rs2975033(6.32272e-013)//rs1611710(1.32744e-008)//rs1611732(1.78026e-008)//rs16896742(6.17771e-011)//rs12206499(1.57427e-011)//rs2523946(1.3749e-010)//rs3823355(1.89847e-011)//rs6904029(2.16241e-011)//rs2394250(5.04005e-009)//rs3823375(2.67939e-009)/…
11074	TRIM31	rs3132680(3.80806e-014)//rs2844795(2.37981e-009)//rs757262(1.11022e-016)//rs757259(1.11022e-016)//rs1557608(7.29764e-011)//rs2022065(1.46386e-008)//rs9261535(0)//rs929156(3.03757e-013)//rs2844786(4.34652e-011)//rs4711211(0)//rs2844780(1.34456e-010)//rs2844779(1.22387e-010)//rs261946(0)//rs928822(5.0604e-012)//rs12203316(4.34474e-011)//rs1034323(1.5815e-008)//rs7741364(3.99087e-009)//rs1076832(2.2…
51592	TRIM33	rs2476601(2.76434e-012)//
56658	TRIM39	rs12203316(4.34474e-011)//rs1034323(1.5815e-008)//rs7741364(3.99087e-009)//rs1076832(2.21489e-012)//rs7747873(1.12988e-008)//rs6930977(2.34968e-012)//rs12665339(2.34834e-012)//rs1140809(1.44329e-015)//rs9405048(4.61853e-014)//rs12210947(1.51012e-010)//rs13201769(1.45451e-010)//rs4713366(1.19026e-010)//rs3131043(1.14542e-012)//rs12190167(2.77556e-015)//rs12197154(3.33067e-015)//rs4713391(2.22045e-…
135644	TRIM40	rs757262(1.11022e-016)//rs757259(1.11022e-016)//rs1557608(7.29764e-011)//rs2022065(1.46386e-008)//rs9261535(0)//rs929156(3.03757e-013)//rs2844786(4.34652e-011)//rs4711211(0)//rs2844780(1.34456e-010)//rs2844779(1.22387e-010)//rs261946(0)//rs928822(5.0604e-012)//rs12203316(4.34474e-011)//rs1034323(1.5815e-008)//rs7741364(3.99087e-009)//rs1076832(2.21489e-012)//rs7747873(1.12988e-008)//rs6930977(2.3…
286827	TRIM59	rs340295(5.88819e-010)//
7209	TRLP1	rs238869(2.67331e-012)//rs1318631(2.81704e-010)//rs3131888(1.17749e-010)//rs3871468(4.28229e-010)//rs2735046(5.42155e-012)//rs1632948(2.39554e-010)//rs2975033(6.32272e-013)//rs1611710(1.32744e-008)//rs1611732(1.78026e-008)//rs16896742(6.17771e-011)//rs12206499(1.57427e-011)//rs2523946(1.3749e-010)//rs3823355(1.89847e-011)//rs6904029(2.16241e-011)//rs2394250(5.04005e-009)//rs3823375(2.67939e-009)//
7211	TRMEP1	rs238869(2.67331e-012)//rs1318631(2.81704e-010)//rs3131888(1.17749e-010)//rs3871468(4.28229e-010)//rs2735046(5.42155e-012)//rs1632948(2.39554e-010)//rs2975033(6.32272e-013)//rs1611710(1.32744e-008)//rs1611732(1.78026e-008)//rs16896742(6.17771e-011)//rs12206499(1.57427e-011)//rs2523946(1.3749e-010)//rs3823355(1.89847e-011)//rs6904029(2.16241e-011)//rs2394250(5.04005e-009)//rs3823375(2.67939e-009)//
57113	TRPC7	rs6596147(7.66128e-011)//
283989	TSEN54	rs3923018(9.4369e-015)//rs8074809(5.52992e-010)//rs9897348(1.93858e-010)//rs2293067(1.13687e-013)//rs4239060(3.33067e-016)//rs4239047(4.77396e-015)//rs1052751(0)//rs8081984(7.4016e-009)//rs2089454(0)//rs869019(5.54116e-010)//rs4267379(0)//rs3785504(4.17444e-014)//rs4795457(7.33857e-014)//rs726502(7.73926e-009)//rs11658803(1.07214e-011)//rs17547201(6.96443e-012)//rs593772(2.78528e-010)//rs2302776(…
7252	TSHB	rs2476601(2.76434e-012)//
10100	TSPAN2	rs2476601(2.76434e-012)//
23331	TTC28	rs462904(7.54952e-015)//rs1005133(1.12991e-010)//rs13054355(9.15379e-012)//rs5996566(7.31393e-012)//rs713878(6.55032e-015)//rs10222306(7.60088e-010)//rs2236005(2.83756e-009)//
203068	TUBB	rs12210947(1.51012e-010)//rs13201769(1.45451e-010)//rs4713366(1.19026e-010)//rs3131043(1.14542e-012)//rs12190167(2.77556e-015)//rs12197154(3.33067e-015)//rs4713391(2.22045e-016)//rs12192704(4.44089e-016)//rs12198723(1.74568e-008)//rs2844654(3.80663e-009)//rs1264333(3.737e-009)//rs1264303(3.11784e-009)//rs2074506(2.22209e-009)//rs2844702(1.69606e-009)//rs2240804(4.27675e-010)//rs2523849(7.67109e-0…	3607386//
10381	TUBB3	rs2081174(1.85065e-009)//rs954811(1.08827e-010)//rs8050061(1.36673e-008)//rs4782780(4.00116e-010)//rs2292327(2.4126e-010)//rs16939967(1.40784e-008)//rs12926841(1.46277e-010)//rs6603056(0)//rs11076713(1.82077e-014)//
7283	TUBG1	rs3923018(9.4369e-015)//rs8074809(5.52992e-010)//rs9897348(1.93858e-010)//rs2293067(1.13687e-013)//rs4239060(3.33067e-016)//rs4239047(4.77396e-015)//rs1052751(0)//rs8081984(7.4016e-009)//rs2089454(0)//rs869019(5.54116e-010)//rs4267379(0)//rs3785504(4.17444e-014)//rs4795457(7.33857e-014)//rs726502(7.73926e-009)//rs11658803(1.07214e-011)//rs17547201(6.96443e-012)//rs593772(2.78528e-010)//rs2302776(…
10537	UBD	rs1318631(2.81704e-010)//rs3131888(1.17749e-010)//rs3871468(4.28229e-010)//rs2735046(5.42155e-012)//rs1632948(2.39554e-010)//rs2975033(6.32272e-013)//rs1611710(1.32744e-008)//rs1611732(1.78026e-008)//rs16896742(6.17771e-011)//rs12206499(1.57427e-011)//rs2523946(1.3749e-010)//rs3823355(1.89847e-011)//rs6904029(2.16241e-011)//rs2394250(5.04005e-009)//rs3823375(2.67939e-009)//rs4711207(7.44811e-011)…
7320	UBE2B	rs6596147(7.66128e-011)//
7329	UBE2I	rs2745106(8.77439e-010)//
64718	UNKL	rs2745106(8.77439e-010)//
51733	UPB1	rs462904(7.54952e-015)//rs1005133(1.12991e-010)//rs13054355(9.15379e-012)//rs5996566(7.31393e-012)//
9100	USP10	rs2081174(1.85065e-009)//rs954811(1.08827e-010)//rs8050061(1.36673e-008)//rs4782780(4.00116e-010)//rs2292327(2.4126e-010)//
57602	USP36	rs11868709(1.38178e-010)//rs8081973(2.9976e-015)//
84135	UTP15	rs2278600(8.40024e-010)//
7407	VARS	rs2075800(0)//rs494620(4.44755e-012)//rs2736428(9.99201e-016)//rs535586(4.89198e-012)//rs659445(5.35161e-012)//rs2734335(2.66454e-014)//rs1042663(1.64562e-011)//rs4151657(0)//rs2072633(0)//rs630379(5.8726e-011)//rs437179(1.15619e-012)//rs592229(2.05391e-014)//rs6941112(1.11022e-016)//rs389883(1.03029e-013)//rs2239689(0)//rs2071295(0)//rs185819(9.63364e-009)//rs3134954(9.95884e-010)//rs12153855(1.…
57176	VARSL	rs1264303(3.11784e-009)//rs2074506(2.22209e-009)//rs2844702(1.69606e-009)//rs2240804(4.27675e-010)//rs2523849(7.67109e-012)//rs2517485(4.41962e-009)//rs3815087(4.00557e-009)//rs9263715(3.45279e-014)//rs1265098(3.18634e-014)//rs1265093(0)//rs1966(5.61161e-011)//rs130067(5.64296e-011)//rs1265110(2.55429e-011)//rs9295957(0)//rs4122189(1.79731e-008)//rs7745906(0)//rs2074488(0)//rs12111032(7.99694e-01…
7416	VDAC1	rs6596147(7.66128e-011)//
7421	VDR	rs4760609(2.05069e-012)//
7441	VPREB1	rs462904(7.54952e-015)//rs1005133(1.12991e-010)//rs13054355(9.15379e-012)//
29802	VPREB3	rs462904(7.54952e-015)//rs1005133(1.12991e-010)//rs13054355(9.15379e-012)//rs5996566(7.31393e-012)//
157680	VPS13B	rs13258360(1.80789e-012)//rs2449508(1.41775e-012)//
49856	WDR8	rs2493291(2.5091e-014)//
58189	WFDC1	rs2081174(1.85065e-009)//rs954811(1.08827e-010)//rs8050061(1.36673e-008)//rs4782780(4.00116e-010)//rs2292327(2.4126e-010)//
7494	XBP1	rs462904(7.54952e-015)//rs1005133(1.12991e-010)//rs13054355(9.15379e-012)//rs5996566(7.31393e-012)//rs713878(6.55032e-015)//rs10222306(7.60088e-010)//rs2236005(2.83756e-009)//
7511	XPNPEP1	rs4918037(6.39372e-011)//rs6584877(2.08601e-009)//rs568298(1.12489e-008)//
7526	YESP	rs462904(7.54952e-015)//rs1005133(1.12991e-010)//rs13054355(9.15379e-012)//rs5996566(7.31393e-012)//rs713878(6.55032e-015)//rs10222306(7.60088e-010)//
29799	YPEL1	rs462904(7.54952e-015)//rs1005133(1.12991e-010)//rs13054355(9.15379e-012)//
7531	YWHAE	rs9897348(1.93858e-010)//rs2293067(1.13687e-013)//rs4239060(3.33067e-016)//rs4239047(4.77396e-015)//rs1052751(0)//rs8081984(7.4016e-009)//rs2089454(0)//rs869019(5.54116e-010)//rs4267379(0)//rs3785504(4.17444e-014)//rs4795457(7.33857e-014)//rs726502(7.73926e-009)//rs11658803(1.07214e-011)//rs17547201(6.96443e-012)//rs593772(2.78528e-010)//rs2302776(6.09475e-010)//rs749906(6.83298e-012)//rs3803869(…
7533	YWHAH	rs462904(7.54952e-015)//rs1005133(1.12991e-010)//rs13054355(9.15379e-012)//rs5996566(7.31393e-012)//rs713878(6.55032e-015)//rs10222306(7.60088e-010)//rs2236005(2.83756e-009)//rs165821(2.3337e-010)//rs5753231(3.23085e-009)//
7534	YWHAZ	rs2449508(1.41775e-012)//
221527	ZBTB12	rs2734335(2.66454e-014)//rs1042663(1.64562e-011)//rs4151657(0)//rs2072633(0)//rs630379(5.8726e-011)//rs437179(1.15619e-012)//rs592229(2.05391e-014)//rs6941112(1.11022e-016)//rs389883(1.03029e-013)//rs2239689(0)//rs2071295(0)//rs185819(9.63364e-009)//rs3134954(9.95884e-010)//rs12153855(1.61254e-011)//rs8111(0)//rs3830076(1.11022e-016)//rs204999(0)//rs2269425(8.99281e-014)//rs3134603(7.7609e-011)//…
23174	ZCCHC14	rs2081174(1.85065e-009)//rs954811(1.08827e-010)//rs8050061(1.36673e-008)//rs4782780(4.00116e-010)//rs2292327(2.4126e-010)//rs16939967(1.40784e-008)//
55625	ZDHHC7	rs2081174(1.85065e-009)//rs954811(1.08827e-010)//rs8050061(1.36673e-008)//rs4782780(4.00116e-010)//rs2292327(2.4126e-010)//
346171	ZFP57	rs3131888(1.17749e-010)//rs3871468(4.28229e-010)//rs2735046(5.42155e-012)//rs1632948(2.39554e-010)//rs2975033(6.32272e-013)//rs1611710(1.32744e-008)//rs1611732(1.78026e-008)//rs16896742(6.17771e-011)//rs12206499(1.57427e-011)//rs2523946(1.3749e-010)//rs3823355(1.89847e-011)//rs6904029(2.16241e-011)//rs2394250(5.04005e-009)//rs3823375(2.67939e-009)//rs4711207(7.44811e-011)//rs1150739(6.65272e-009)…
92379	ZFP62	rs10475191(0)//rs275490(5.35873e-009)//rs1015855(0)//rs31820(4.89852e-010)//rs339947(2.05658e-009)//rs30774(4.12589e-010)//rs35004(3.33067e-016)//rs2910535(5.77457e-009)//rs11739167(4.3433e-012)//rs1173708(1.55833e-010)//rs1423535(1.23825e-009)//rs2924819(3.33067e-016)//rs10941803(1.22125e-015)//rs13165926(3.10498e-010)//rs10071190(7.66054e-015)//rs402552(6.24559e-010)//rs32035(0)//rs2278600(8.40…
161882	ZFPM1	rs2081174(1.85065e-009)//rs954811(1.08827e-010)//rs8050061(1.36673e-008)//rs4782780(4.00116e-010)//rs2292327(2.4126e-010)//rs16939967(1.40784e-008)//rs12926841(1.46277e-010)//rs6603056(0)//
55954	ZMAT5	rs462904(7.54952e-015)//rs1005133(1.12991e-010)//rs13054355(9.15379e-012)//rs5996566(7.31393e-012)//rs713878(6.55032e-015)//rs10222306(7.60088e-010)//rs2236005(2.83756e-009)//rs165821(2.3337e-010)//
7741	ZNF187	rs238869(2.67331e-012)//rs1318631(2.81704e-010)//rs3131888(1.17749e-010)//rs3871468(4.28229e-010)//rs2735046(5.42155e-012)//
7746	ZNF193	rs238869(2.67331e-012)//rs1318631(2.81704e-010)//rs3131888(1.17749e-010)//rs3871468(4.28229e-010)//
92822	ZNF276	rs2081174(1.85065e-009)//rs954811(1.08827e-010)//rs8050061(1.36673e-008)//rs4782780(4.00116e-010)//rs2292327(2.4126e-010)//rs16939967(1.40784e-008)//rs12926841(1.46277e-010)//rs6603056(0)//rs11076713(1.82077e-014)//
80317	ZNF306	rs238869(2.67331e-012)//rs1318631(2.81704e-010)//rs3131888(1.17749e-010)//rs3871468(4.28229e-010)//rs2735046(5.42155e-012)//rs1632948(2.39554e-010)//rs2975033(6.32272e-013)//rs1611710(1.32744e-008)//rs1611732(1.78026e-008)//
387032	ZNF307	rs238869(2.67331e-012)//rs1318631(2.81704e-010)//rs3131888(1.17749e-010)//rs3871468(4.28229e-010)//
282890	ZNF311	rs238869(2.67331e-012)//rs1318631(2.81704e-010)//rs3131888(1.17749e-010)//rs3871468(4.28229e-010)//rs2735046(5.42155e-012)//rs1632948(2.39554e-010)//rs2975033(6.32272e-013)//rs1611710(1.32744e-008)//rs1611732(1.78026e-008)//rs16896742(6.17771e-011)//rs12206499(1.57427e-011)//rs2523946(1.3749e-010)//rs3823355(1.89847e-011)//rs6904029(2.16241e-011)//rs2394250(5.04005e-009)//rs3823375(2.67939e-009)/…
64288	ZNF323	rs238869(2.67331e-012)//rs1318631(2.81704e-010)//rs3131888(1.17749e-010)//rs3871468(4.28229e-010)//rs2735046(5.42155e-012)//rs1632948(2.39554e-010)//
167465	ZNF366	rs2278600(8.40024e-010)//
114821	ZNF452	rs238869(2.67331e-012)//rs1318631(2.81704e-010)//rs3131888(1.17749e-010)//rs3871468(4.28229e-010)//rs2735046(5.42155e-012)//rs1632948(2.39554e-010)//rs2975033(6.32272e-013)//rs1611710(1.32744e-008)//rs1611732(1.78026e-008)//rs16896742(6.17771e-011)//rs12206499(1.57427e-011)//rs2523946(1.3749e-010)//rs3823355(1.89847e-011)//rs6904029(2.16241e-011)//rs2394250(5.04005e-009)//rs3823375(2.67939e-009)/…
84627	ZNF469	rs2081174(1.85065e-009)//rs954811(1.08827e-010)//rs8050061(1.36673e-008)//rs4782780(4.00116e-010)//rs2292327(2.4126e-010)//rs16939967(1.40784e-008)//rs12926841(1.46277e-010)//rs6603056(0)//
7621	ZNF70	rs462904(7.54952e-015)//rs1005133(1.12991e-010)//rs13054355(9.15379e-012)//rs5996566(7.31393e-012)//
51123	ZNF706	rs2449508(1.41775e-012)//
197320	ZNF778	rs2081174(1.85065e-009)//rs954811(1.08827e-010)//rs8050061(1.36673e-008)//rs4782780(4.00116e-010)//rs2292327(2.4126e-010)//rs16939967(1.40784e-008)//rs12926841(1.46277e-010)//rs6603056(0)//rs11076713(1.82077e-014)//
9753	ZNF96	rs238869(2.67331e-012)//rs1318631(2.81704e-010)//rs3131888(1.17749e-010)//rs3871468(4.28229e-010)//rs2735046(5.42155e-012)//rs1632948(2.39554e-010)//rs2975033(6.32272e-013)//rs1611710(1.32744e-008)//rs1611732(1.78026e-008)//
30834	ZNRD1	rs1150739(6.65272e-009)//rs3807031(1.12133e-014)//rs6909253(6.90567e-009)//rs9261394(1.52261e-008)//rs3132680(3.80806e-014)//rs2844795(2.37981e-009)//rs757262(1.11022e-016)//rs757259(1.11022e-016)//rs1557608(7.29764e-011)//rs2022065(1.46386e-008)//rs9261535(0)//rs929156(3.03757e-013)//rs2844786(4.34652e-011)//rs4711211(0)//rs2844780(1.34456e-010)//rs2844779(1.22387e-010)//rs261946(0)//rs928822(5.…
84133	ZNRF3	rs462904(7.54952e-015)//rs1005133(1.12991e-010)//rs13054355(9.15379e-012)//rs5996566(7.31393e-012)//rs713878(6.55032e-015)//rs10222306(7.60088e-010)//rs2236005(2.83756e-009)//
8909		rs4760609(2.05069e-012)//
10412		rs2278600(8.40024e-010)//rs378872(1.74749e-013)//
10633		rs462904(7.54952e-015)//rs1005133(1.12991e-010)//rs13054355(9.15379e-012)//rs5996566(7.31393e-012)//rs713878(6.55032e-015)//rs10222306(7.60088e-010)//rs2236005(2.83756e-009)//
23523		rs462904(7.54952e-015)//rs1005133(1.12991e-010)//rs13054355(9.15379e-012)//rs5996566(7.31393e-012)//
24150		rs7763(3.66374e-015)//rs619698(4.94904e-012)//rs197075(5.61387e-009)//rs2745106(8.77439e-010)//rs9930956(7.27018e-009)//rs7184322(7.94587e-013)//rs3730119(1.16166e-008)//rs2872584(0)//rs2262808(1.74072e-009)//rs2291657(7.00551e-014)//rs933574(1.65456e-010)//rs7191955(1.37036e-009)//rs8052258(1.55797e-010)//rs151229(1.66356e-010)//rs252283(4.06788e-010)//rs9940962(2.79554e-013)//
25774		rs462904(7.54952e-015)//rs1005133(1.12991e-010)//rs13054355(9.15379e-012)//rs5996566(7.31393e-012)//
29774		rs462904(7.54952e-015)//rs1005133(1.12991e-010)//rs13054355(9.15379e-012)//rs5996566(7.31393e-012)//
29796		rs462904(7.54952e-015)//rs1005133(1.12991e-010)//rs13054355(9.15379e-012)//rs5996566(7.31393e-012)//rs713878(6.55032e-015)//rs10222306(7.60088e-010)//rs2236005(2.83756e-009)//rs165821(2.3337e-010)//
51233		rs462904(7.54952e-015)//rs1005133(1.12991e-010)//rs13054355(9.15379e-012)//rs5996566(7.31393e-012)//
51237		rs10475191(0)//rs275490(5.35873e-009)//rs1015855(0)//rs31820(4.89852e-010)//rs339947(2.05658e-009)//rs30774(4.12589e-010)//rs35004(3.33067e-016)//rs2910535(5.77457e-009)//rs11739167(4.3433e-012)//rs1173708(1.55833e-010)//rs1423535(1.23825e-009)//rs2924819(3.33067e-016)//rs10941803(1.22125e-015)//rs13165926(3.10498e-010)//rs10071190(7.66054e-015)//rs402552(6.24559e-010)//rs32035(0)//rs2278600(8.40…
51537		rs462904(7.54952e-015)//rs1005133(1.12991e-010)//rs13054355(9.15379e-012)//rs5996566(7.31393e-012)//rs713878(6.55032e-015)//rs10222306(7.60088e-010)//rs2236005(2.83756e-009)//rs165821(2.3337e-010)//
54849		rs2081174(1.85065e-009)//rs954811(1.08827e-010)//rs8050061(1.36673e-008)//rs4782780(4.00116e-010)//rs2292327(2.4126e-010)//rs16939967(1.40784e-008)//rs12926841(1.46277e-010)//rs6603056(0)//rs11076713(1.82077e-014)//
54944		rs462904(7.54952e-015)//rs1005133(1.12991e-010)//rs13054355(9.15379e-012)//rs5996566(7.31393e-012)//rs713878(6.55032e-015)//rs10222306(7.60088e-010)//rs2236005(2.83756e-009)//rs165821(2.3337e-010)//rs5753231(3.23085e-009)//
55000		rs462904(7.54952e-015)//rs1005133(1.12991e-010)//rs13054355(9.15379e-012)//rs5996566(7.31393e-012)//rs713878(6.55032e-015)//rs10222306(7.60088e-010)//rs2236005(2.83756e-009)//rs165821(2.3337e-010)//rs5753231(3.23085e-009)//
55652		rs4760609(2.05069e-012)//
57212		rs2493291(2.5091e-014)//
64283		rs2278600(8.40024e-010)//
64772		rs11868709(1.38178e-010)//rs8081973(2.9976e-015)//
79657		rs4760609(2.05069e-012)//
80143		rs2476601(2.76434e-012)//
81552		rs356116(2.94986e-013)//rs2062629(1.20456e-008)//rs4655679(6.73727e-010)//rs11584032(3.41949e-014)//rs10493702(1.8774e-010)//rs6671416(3.42056e-010)//rs12125038(1.23235e-014)//rs12126959(8.29337e-014)//rs1782838(5.71743e-012)//rs2476601(2.76434e-012)//rs1936068(1.26718e-008)//
85379		rs462904(7.54952e-015)//rs1005133(1.12991e-010)//rs13054355(9.15379e-012)//rs5996566(7.31393e-012)//
85449		rs1474976(6.66134e-016)//rs6018432(9.98979e-013)//
86123		rs1047425(7.61655e-011)//rs4918037(6.39372e-011)//
91219		rs462904(7.54952e-015)//rs1005133(1.12991e-010)//rs13054355(9.15379e-012)//
91353		rs462904(7.54952e-015)//rs1005133(1.12991e-010)//rs13054355(9.15379e-012)//rs5996566(7.31393e-012)//
91368		rs6596147(7.66128e-011)//
92806		rs2081174(1.85065e-009)//rs954811(1.08827e-010)//rs8050061(1.36673e-008)//rs4782780(4.00116e-010)//rs2292327(2.4126e-010)//rs16939967(1.40784e-008)//rs12926841(1.46277e-010)//rs6603056(0)//rs11076713(1.82077e-014)//
113791		rs462904(7.54952e-015)//rs1005133(1.12991e-010)//rs13054355(9.15379e-012)//rs5996566(7.31393e-012)//rs713878(6.55032e-015)//rs10222306(7.60088e-010)//rs2236005(2.83756e-009)//rs165821(2.3337e-010)//rs5753231(3.23085e-009)//
123855		rs2081174(1.85065e-009)//rs954811(1.08827e-010)//rs8050061(1.36673e-008)//rs4782780(4.00116e-010)//rs2292327(2.4126e-010)//
123862		rs2081174(1.85065e-009)//rs954811(1.08827e-010)//rs8050061(1.36673e-008)//rs4782780(4.00116e-010)//rs2292327(2.4126e-010)//
123887		rs7763(3.66374e-015)//rs619698(4.94904e-012)//rs197075(5.61387e-009)//rs2745106(8.77439e-010)//rs9930956(7.27018e-009)//rs7184322(7.94587e-013)//rs3730119(1.16166e-008)//rs2872584(0)//rs2262808(1.74072e-009)//rs2291657(7.00551e-014)//rs933574(1.65456e-010)//rs7191955(1.37036e-009)//rs8052258(1.55797e-010)//rs151229(1.66356e-010)//rs252283(4.06788e-010)//rs9940962(2.79554e-013)//rs7186512(1.08247e…
124245		rs2081174(1.85065e-009)//rs954811(1.08827e-010)//rs8050061(1.36673e-008)//rs4782780(4.00116e-010)//rs2292327(2.4126e-010)//rs16939967(1.40784e-008)//rs12926841(1.46277e-010)//rs6603056(0)//
131149		rs340295(5.88819e-010)//
134357		rs2278600(8.40024e-010)//rs378872(1.74749e-013)//
134359		rs2278600(8.40024e-010)//rs378872(1.74749e-013)//
140606		rs462904(7.54952e-015)//rs1005133(1.12991e-010)//rs13054355(9.15379e-012)//rs5996566(7.31393e-012)//rs713878(6.55032e-015)//rs10222306(7.60088e-010)//rs2236005(2.83756e-009)//rs165821(2.3337e-010)//rs5753231(3.23085e-009)//
146167		rs2081174(1.85065e-009)//rs954811(1.08827e-010)//rs8050061(1.36673e-008)//rs4782780(4.00116e-010)//rs2292327(2.4126e-010)//
146429		rs2081174(1.85065e-009)//rs954811(1.08827e-010)//rs8050061(1.36673e-008)//rs4782780(4.00116e-010)//rs2292327(2.4126e-010)//rs16939967(1.40784e-008)//rs12926841(1.46277e-010)//rs6603056(0)//rs11076713(1.82077e-014)//
149685		rs1474976(6.66134e-016)//rs6018432(9.98979e-013)//
150244		rs462904(7.54952e-015)//rs1005133(1.12991e-010)//rs13054355(9.15379e-012)//
150274		rs462904(7.54952e-015)//rs1005133(1.12991e-010)//rs13054355(9.15379e-012)//rs5996566(7.31393e-012)//rs713878(6.55032e-015)//rs10222306(7.60088e-010)//rs2236005(2.83756e-009)//
150297		rs462904(7.54952e-015)//rs1005133(1.12991e-010)//rs13054355(9.15379e-012)//rs5996566(7.31393e-012)//rs713878(6.55032e-015)//rs10222306(7.60088e-010)//rs2236005(2.83756e-009)//rs165821(2.3337e-010)//rs5753231(3.23085e-009)//
153328		rs6596147(7.66128e-011)//
161931		rs2081174(1.85065e-009)//rs954811(1.08827e-010)//rs8050061(1.36673e-008)//rs4782780(4.00116e-010)//rs2292327(2.4126e-010)//
169166		rs13258360(1.80789e-012)//rs2449508(1.41775e-012)//
197322		rs2081174(1.85065e-009)//rs954811(1.08827e-010)//rs8050061(1.36673e-008)//rs4782780(4.00116e-010)//rs2292327(2.4126e-010)//rs16939967(1.40784e-008)//rs12926841(1.46277e-010)//rs6603056(0)//rs11076713(1.82077e-014)//
200312		rs462904(7.54952e-015)//rs1005133(1.12991e-010)//rs13054355(9.15379e-012)//rs5996566(7.31393e-012)//rs713878(6.55032e-015)//rs10222306(7.60088e-010)//rs2236005(2.83756e-009)//rs165821(2.3337e-010)//
220793		rs2278600(8.40024e-010)//
222699		rs238869(2.67331e-012)//rs1318631(2.81704e-010)//rs3131888(1.17749e-010)//rs3871468(4.28229e-010)//
255349		rs462904(7.54952e-015)//rs1005133(1.12991e-010)//rs13054355(9.15379e-012)//rs5996566(7.31393e-012)//
260421		rs2278600(8.40024e-010)//rs378872(1.74749e-013)//
266747		rs462904(7.54952e-015)//rs1005133(1.12991e-010)//rs13054355(9.15379e-012)//rs5996566(7.31393e-012)//
283951		rs2745106(8.77439e-010)//
283999		rs11868709(1.38178e-010)//
284802		rs7316268(3.78284e-011)//rs1838343(1.18178e-011)//rs4760609(2.05069e-012)//rs10783405(0)//rs303774(1.72151e-009)//
284912		rs13054355(9.15379e-012)//rs5996566(7.31393e-012)//rs713878(6.55032e-015)//rs10222306(7.60088e-010)//rs2236005(2.83756e-009)//rs165821(2.3337e-010)//rs5753231(3.23085e-009)//
285622		rs10475191(0)//rs275490(5.35873e-009)//rs1015855(0)//rs31820(4.89852e-010)//rs339947(2.05658e-009)//rs30774(4.12589e-010)//rs35004(3.33067e-016)//rs2910535(5.77457e-009)//rs11739167(4.3433e-012)//rs1173708(1.55833e-010)//rs1423535(1.23825e-009)//rs2924819(3.33067e-016)//rs10941803(1.22125e-015)//rs13165926(3.10498e-010)//rs10071190(7.66054e-015)//rs402552(6.24559e-010)//rs32035(0)//rs2278600(8.40…
285647		rs10475191(0)//rs275490(5.35873e-009)//rs1015855(0)//rs31820(4.89852e-010)//rs339947(2.05658e-009)//rs30774(4.12589e-010)//rs35004(3.33067e-016)//rs2910535(5.77457e-009)//rs11739167(4.3433e-012)//rs1173708(1.55833e-010)//rs1423535(1.23825e-009)//rs2924819(3.33067e-016)//rs10941803(1.22125e-015)//rs13165926(3.10498e-010)//rs10071190(7.66054e-015)//rs402552(6.24559e-010)//rs32035(0)//rs2278600(8.40…
285830		rs2735046(5.42155e-012)//rs1632948(2.39554e-010)//rs2975033(6.32272e-013)//rs1611710(1.32744e-008)//rs1611732(1.78026e-008)//rs16896742(6.17771e-011)//rs12206499(1.57427e-011)//rs2523946(1.3749e-010)//rs3823355(1.89847e-011)//rs6904029(2.16241e-011)//rs2394250(5.04005e-009)//rs3823375(2.67939e-009)//rs4711207(7.44811e-011)//rs1150739(6.65272e-009)//rs3807031(1.12133e-014)//rs6909253(6.90567e-009)…
339059		rs7763(3.66374e-015)//rs619698(4.94904e-012)//rs197075(5.61387e-009)//rs2745106(8.77439e-010)//rs9930956(7.27018e-009)//rs7184322(7.94587e-013)//rs3730119(1.16166e-008)//rs2872584(0)//rs2262808(1.74072e-009)//rs2291657(7.00551e-014)//rs933574(1.65456e-010)//rs7191955(1.37036e-009)//rs8052258(1.55797e-010)//rs151229(1.66356e-010)//rs252283(4.06788e-010)//rs9940962(2.79554e-013)//rs7186512(1.08247e…
347675		rs2476601(2.76434e-012)//
348180		rs2081174(1.85065e-009)//rs954811(1.08827e-010)//rs8050061(1.36673e-008)//rs4782780(4.00116e-010)//rs2292327(2.4126e-010)//rs16939967(1.40784e-008)//rs12926841(1.46277e-010)//rs6603056(0)//
348262		rs3923018(9.4369e-015)//rs8074809(5.52992e-010)//rs9897348(1.93858e-010)//rs2293067(1.13687e-013)//rs4239060(3.33067e-016)//rs4239047(4.77396e-015)//rs1052751(0)//rs8081984(7.4016e-009)//rs2089454(0)//rs869019(5.54116e-010)//rs4267379(0)//rs3785504(4.17444e-014)//rs4795457(7.33857e-014)//rs726502(7.73926e-009)//rs11658803(1.07214e-011)//rs17547201(6.96443e-012)//rs593772(2.78528e-010)//rs2302776(…
352961		rs1055569(8.67811e-009)//rs2844509(0)//rs3093662(5.67841e-009)//rs2269475(2.22045e-016)//rs2261033(0)//rs2844463(9.4369e-014)//rs2280800(2.22045e-016)//rs1266071(1.94695e-010)//rs9267546(1.66609e-008)//rs2242653(9.4369e-015)//rs707939(0)//rs2075800(0)//rs494620(4.44755e-012)//rs2736428(9.99201e-016)//rs535586(4.89198e-012)//rs659445(5.35161e-012)//rs2734335(2.66454e-014)//rs1042663(1.64562e-011)/…
353010		rs2735046(5.42155e-012)//rs1632948(2.39554e-010)//rs2975033(6.32272e-013)//rs1611710(1.32744e-008)//rs1611732(1.78026e-008)//rs16896742(6.17771e-011)//rs12206499(1.57427e-011)//rs2523946(1.3749e-010)//rs3823355(1.89847e-011)//rs6904029(2.16241e-011)//rs2394250(5.04005e-009)//rs3823375(2.67939e-009)//rs4711207(7.44811e-011)//rs1150739(6.65272e-009)//rs3807031(1.12133e-014)//rs6909253(6.90567e-009)…
388242		rs7763(3.66374e-015)//rs619698(4.94904e-012)//rs197075(5.61387e-009)//rs2745106(8.77439e-010)//rs9930956(7.27018e-009)//rs7184322(7.94587e-013)//rs3730119(1.16166e-008)//rs2872584(0)//rs2262808(1.74072e-009)//rs2291657(7.00551e-014)//rs933574(1.65456e-010)//rs7191955(1.37036e-009)//rs8052258(1.55797e-010)//rs151229(1.66356e-010)//rs252283(4.06788e-010)//
388282		rs7763(3.66374e-015)//rs619698(4.94904e-012)//rs197075(5.61387e-009)//rs2745106(8.77439e-010)//rs9930956(7.27018e-009)//rs7184322(7.94587e-013)//rs3730119(1.16166e-008)//rs2872584(0)//rs2262808(1.74072e-009)//rs2291657(7.00551e-014)//rs933574(1.65456e-010)//rs7191955(1.37036e-009)//rs8052258(1.55797e-010)//rs151229(1.66356e-010)//rs252283(4.06788e-010)//rs9940962(2.79554e-013)//rs7186512(1.08247e…
388438		rs3923018(9.4369e-015)//rs8074809(5.52992e-010)//rs9897348(1.93858e-010)//rs2293067(1.13687e-013)//rs4239060(3.33067e-016)//rs4239047(4.77396e-015)//rs1052751(0)//rs8081984(7.4016e-009)//rs2089454(0)//rs869019(5.54116e-010)//rs4267379(0)//rs3785504(4.17444e-014)//rs4795457(7.33857e-014)//rs726502(7.73926e-009)//rs11658803(1.07214e-011)//rs17547201(6.96443e-012)//rs593772(2.78528e-010)//rs2302776(…
388588		rs2493291(2.5091e-014)//
388882		rs462904(7.54952e-015)//rs1005133(1.12991e-010)//rs13054355(9.15379e-012)//
388885		rs462904(7.54952e-015)//rs1005133(1.12991e-010)//rs13054355(9.15379e-012)//rs5996566(7.31393e-012)//
389300		rs2278600(8.40024e-010)//
389328		rs6596147(7.66128e-011)//
389332		rs6596147(7.66128e-011)//
390667		rs2745106(8.77439e-010)//
390748		rs2081174(1.85065e-009)//rs954811(1.08827e-010)//rs8050061(1.36673e-008)//rs4782780(4.00116e-010)//rs2292327(2.4126e-010)//rs16939967(1.40784e-008)//rs12926841(1.46277e-010)//rs6603056(0)//rs11076713(1.82077e-014)//
391247		rs1474976(6.66134e-016)//rs6018432(9.98979e-013)//
391322		rs462904(7.54952e-015)//rs1005133(1.12991e-010)//rs13054355(9.15379e-012)//rs5996566(7.31393e-012)//
391798		rs2278600(8.40024e-010)//rs378872(1.74749e-013)//
400553		rs2081174(1.85065e-009)//rs954811(1.08827e-010)//rs8050061(1.36673e-008)//rs4782780(4.00116e-010)//rs2292327(2.4126e-010)//rs16939967(1.40784e-008)//rs12926841(1.46277e-010)//
400555		rs2081174(1.85065e-009)//rs954811(1.08827e-010)//rs8050061(1.36673e-008)//rs4782780(4.00116e-010)//rs2292327(2.4126e-010)//rs16939967(1.40784e-008)//rs12926841(1.46277e-010)//rs6603056(0)//
400556		rs2081174(1.85065e-009)//rs954811(1.08827e-010)//rs8050061(1.36673e-008)//rs4782780(4.00116e-010)//rs2292327(2.4126e-010)//rs16939967(1.40784e-008)//rs12926841(1.46277e-010)//rs6603056(0)//
400844		rs6060151(3.21764e-009)//rs1474976(6.66134e-016)//rs6018432(9.98979e-013)//
400924		rs462904(7.54952e-015)//rs1005133(1.12991e-010)//rs13054355(9.15379e-012)//rs5996566(7.31393e-012)//rs713878(6.55032e-015)//rs10222306(7.60088e-010)//rs2236005(2.83756e-009)//rs165821(2.3337e-010)//
401097		rs340295(5.88819e-010)//
401098		rs340295(5.88819e-010)//
401220		rs10475191(0)//rs275490(5.35873e-009)//rs1015855(0)//rs31820(4.89852e-010)//rs339947(2.05658e-009)//rs30774(4.12589e-010)//rs35004(3.33067e-016)//rs2910535(5.77457e-009)//rs11739167(4.3433e-012)//rs1173708(1.55833e-010)//rs1423535(1.23825e-009)//rs2924819(3.33067e-016)//rs10941803(1.22125e-015)//rs13165926(3.10498e-010)//rs10071190(7.66054e-015)//rs402552(6.24559e-010)//rs32035(0)//rs2278600(8.40…
401242		rs238869(2.67331e-012)//rs1318631(2.81704e-010)//rs3131888(1.17749e-010)//rs3871468(4.28229e-010)//rs2735046(5.42155e-012)//rs1632948(2.39554e-010)//rs2975033(6.32272e-013)//rs1611710(1.32744e-008)//rs1611732(1.78026e-008)//rs16896742(6.17771e-011)//rs12206499(1.57427e-011)//rs2523946(1.3749e-010)//rs3823355(1.89847e-011)//rs6904029(2.16241e-011)//rs2394250(5.04005e-009)//rs3823375(2.67939e-009)/…
401252		rs405875(0)//rs3115573(0)//rs9267992(1.45439e-014)//rs3130315(0)//rs3096700(0)//rs3130320(0)//rs9268005(2.08861e-009)//rs3130340(8.88178e-016)//rs3115553(9.99201e-016)//rs9268132(0)//rs926070(3.65333e-010)//rs6935269(1.22125e-015)//rs6457536(1.92402e-013)//rs547261(0)//rs6910071(0)//rs498422(1.78468e-012)//rs547077(0)//rs570963(1.31006e-014)//rs485774(0)//rs9368713(0)//rs10484560(1.05538e-008)//r…
401280		rs11242834(1.23257e-008)//rs9366318(6.36e-009)//rs11759745(1.23568e-013)//rs6939589(9.25038e-012)//rs238869(2.67331e-012)//rs1318631(2.81704e-010)//rs3131888(1.17749e-010)//rs3871468(4.28229e-010)//rs2735046(5.42155e-012)//rs1632948(2.39554e-010)//rs2975033(6.32272e-013)//rs1611710(1.32744e-008)//rs1611732(1.78026e-008)//rs16896742(6.17771e-011)//rs12206499(1.57427e-011)//rs2523946(1.3749e-010)//…
401863		rs2081174(1.85065e-009)//rs954811(1.08827e-010)//rs8050061(1.36673e-008)//rs4782780(4.00116e-010)//rs2292327(2.4126e-010)//
401864		rs2081174(1.85065e-009)//rs954811(1.08827e-010)//rs8050061(1.36673e-008)//rs4782780(4.00116e-010)//rs2292327(2.4126e-010)//rs16939967(1.40784e-008)//
401865		rs2081174(1.85065e-009)//rs954811(1.08827e-010)//rs8050061(1.36673e-008)//rs4782780(4.00116e-010)//rs2292327(2.4126e-010)//rs16939967(1.40784e-008)//
402055		rs462904(7.54952e-015)//rs1005133(1.12991e-010)//rs13054355(9.15379e-012)//rs5996566(7.31393e-012)//rs713878(6.55032e-015)//rs10222306(7.60088e-010)//rs2236005(2.83756e-009)//
402057		rs462904(7.54952e-015)//rs1005133(1.12991e-010)//rs13054355(9.15379e-012)//rs5996566(7.31393e-012)//rs713878(6.55032e-015)//rs10222306(7.60088e-010)//rs2236005(2.83756e-009)//rs165821(2.3337e-010)//rs5753231(3.23085e-009)//
402145		rs340295(5.88819e-010)//
402146		rs340295(5.88819e-010)//
440361		rs7763(3.66374e-015)//rs619698(4.94904e-012)//rs197075(5.61387e-009)//rs2745106(8.77439e-010)//rs9930956(7.27018e-009)//rs7184322(7.94587e-013)//rs3730119(1.16166e-008)//rs2872584(0)//rs2262808(1.74072e-009)//rs2291657(7.00551e-014)//rs933574(1.65456e-010)//rs7191955(1.37036e-009)//rs8052258(1.55797e-010)//rs151229(1.66356e-010)//rs252283(4.06788e-010)//rs9940962(2.79554e-013)//
440823		rs462904(7.54952e-015)//rs1005133(1.12991e-010)//rs13054355(9.15379e-012)//rs5996566(7.31393e-012)//rs713878(6.55032e-015)//rs10222306(7.60088e-010)//rs2236005(2.83756e-009)//
441087		rs2278600(8.40024e-010)//rs378872(1.74749e-013)//
441140		rs261946(0)//rs928822(5.0604e-012)//rs12203316(4.34474e-011)//rs1034323(1.5815e-008)//rs7741364(3.99087e-009)//rs1076832(2.21489e-012)//rs7747873(1.12988e-008)//rs6930977(2.34968e-012)//rs12665339(2.34834e-012)//rs1140809(1.44329e-015)//rs9405048(4.61853e-014)//rs12210947(1.51012e-010)//rs13201769(1.45451e-010)//rs4713366(1.19026e-010)//rs3131043(1.14542e-012)//rs12190167(2.77556e-015)//rs1219715…
441996		rs13054355(9.15379e-012)//rs5996566(7.31393e-012)//rs713878(6.55032e-015)//rs10222306(7.60088e-010)//rs2236005(2.83756e-009)//rs165821(2.3337e-010)//rs5753231(3.23085e-009)//
442192		rs238869(2.67331e-012)//rs1318631(2.81704e-010)//rs3131888(1.17749e-010)//rs3871468(4.28229e-010)//rs2735046(5.42155e-012)//rs1632948(2.39554e-010)//rs2975033(6.32272e-013)//rs1611710(1.32744e-008)//rs1611732(1.78026e-008)//rs16896742(6.17771e-011)//rs12206499(1.57427e-011)//rs2523946(1.3749e-010)//rs3823355(1.89847e-011)//rs6904029(2.16241e-011)//rs2394250(5.04005e-009)//rs3823375(2.67939e-009)/…
442195		rs1318631(2.81704e-010)//rs3131888(1.17749e-010)//rs3871468(4.28229e-010)//rs2735046(5.42155e-012)//rs1632948(2.39554e-010)//rs2975033(6.32272e-013)//rs1611710(1.32744e-008)//rs1611732(1.78026e-008)//rs16896742(6.17771e-011)//rs12206499(1.57427e-011)//rs2523946(1.3749e-010)//rs3823355(1.89847e-011)//rs6904029(2.16241e-011)//rs2394250(5.04005e-009)//rs3823375(2.67939e-009)//rs4711207(7.44811e-011)…
497189		rs6596147(7.66128e-011)//
550631		rs462904(7.54952e-015)//rs1005133(1.12991e-010)//rs13054355(9.15379e-012)//rs5996566(7.31393e-012)//rs713878(6.55032e-015)//rs10222306(7.60088e-010)//rs2236005(2.83756e-009)//rs165821(2.3337e-010)//
641379		rs462904(7.54952e-015)//rs1005133(1.12991e-010)//rs13054355(9.15379e-012)//rs5996566(7.31393e-012)//
641457		rs462904(7.54952e-015)//rs1005133(1.12991e-010)//rs13054355(9.15379e-012)//rs5996566(7.31393e-012)//
642043		rs2395309(6.09032e-011)//rs3077(7.84971e-011)//
642072		rs2395173(0)//rs2395175(0)//rs3129871(0)//rs3129882(0)//rs2239804(0)//rs7192(0)//rs2395182(0)//rs3129890(0)//rs9268832(0)//rs6903608(0)//rs2395185(0)//rs477515(0)//rs2516049(0)//rs2858870(1.11022e-016)//rs602875(0)//rs660895(0)//rs532098(0)//rs9271366(0)//rs9271568(0)//rs3129763(0)//rs2187668(5.17699e-011)//rs1063355(3.56382e-014)//rs9275141(0)//rs7755224(2.64028e-009)//rs9275184(0)//rs2856683(1.…
642074		rs2395309(6.09032e-011)//rs3077(7.84971e-011)//rs9469341(3.41253e-011)//
642255		rs2572386(0)//rs11135715(1.96654e-012)//rs13279569(1.24977e-008)//rs11783920(1.32566e-008)//rs10958312(1.52419e-008)//rs718101(4.0268e-011)//rs2600468(2.00722e-009)//rs346617(2.84201e-009)//rs1982563(5.64049e-009)//rs4286925(1.20451e-008)//rs7826830(0)//rs13258360(1.80789e-012)//rs2449508(1.41775e-012)//rs983674(2.70583e-009)//rs4637874(9.171e-012)//rs17343259(1.55916e-011)//rs11785995(1.20059e-0…
642788		rs9442372(0)//rs2493291(2.5091e-014)//rs12141394(6.00893e-011)//rs2986742(8.29354e-009)//rs8627(1.61715e-012)//rs3765369(4.61853e-014)//rs12725198(1.45612e-009)//rs16861613(3.85048e-012)//rs12027585(7.54952e-015)//rs933078(0)//rs6598886(4.81282e-012)//rs10914539(1.45428e-010)//rs3738081(4.50724e-009)//rs356116(2.94986e-013)//rs2062629(1.20456e-008)//rs4655679(6.73727e-010)//rs11584032(3.41949e-01…
642851		rs593772(2.78528e-010)//
642894		rs9442372(0)//rs2493291(2.5091e-014)//rs12141394(6.00893e-011)//rs2986742(8.29354e-009)//rs8627(1.61715e-012)//rs3765369(4.61853e-014)//rs12725198(1.45612e-009)//rs16861613(3.85048e-012)//rs12027585(7.54952e-015)//rs933078(0)//rs6598886(4.81282e-012)//rs10914539(1.45428e-010)//rs3738081(4.50724e-009)//rs356116(2.94986e-013)//rs2062629(1.20456e-008)//rs4655679(6.73727e-010)//rs11584032(3.41949e-01…
643609		rs2476601(2.76434e-012)//
643744		rs2278600(8.40024e-010)//rs378872(1.74749e-013)//
643752		rs2278600(8.40024e-010)//rs378872(1.74749e-013)//
644045		rs462904(7.54952e-015)//rs1005133(1.12991e-010)//rs13054355(9.15379e-012)//rs5996566(7.31393e-012)//
644235		rs462904(7.54952e-015)//rs1005133(1.12991e-010)//rs13054355(9.15379e-012)//rs5996566(7.31393e-012)//
644368		rs2278600(8.40024e-010)//
644767		rs3923018(9.4369e-015)//rs8074809(5.52992e-010)//rs9897348(1.93858e-010)//rs2293067(1.13687e-013)//rs4239060(3.33067e-016)//rs4239047(4.77396e-015)//rs1052751(0)//rs8081984(7.4016e-009)//rs2089454(0)//rs869019(5.54116e-010)//rs4267379(0)//rs3785504(4.17444e-014)//rs4795457(7.33857e-014)//rs726502(7.73926e-009)//rs11658803(1.07214e-011)//rs17547201(6.96443e-012)//rs593772(2.78528e-010)//rs2302776(…
644773		rs462904(7.54952e-015)//rs1005133(1.12991e-010)//rs13054355(9.15379e-012)//rs5996566(7.31393e-012)//rs713878(6.55032e-015)//rs10222306(7.60088e-010)//rs2236005(2.83756e-009)//rs165821(2.3337e-010)//rs5753231(3.23085e-009)//rs3218258(2.0095e-014)//rs4821862(1.21652e-010)//rs139526(3.44253e-009)//rs470093(1.97781e-009)//rs713964(4.23731e-010)//rs713756(1.95614e-009)//rs9615025(7.60503e-014)//rs9615…
645745		rs356116(2.94986e-013)//rs2062629(1.20456e-008)//rs4655679(6.73727e-010)//rs11584032(3.41949e-014)//rs10493702(1.8774e-010)//rs6671416(3.42056e-010)//rs12125038(1.23235e-014)//rs12126959(8.29337e-014)//rs1782838(5.71743e-012)//rs2476601(2.76434e-012)//rs1936068(1.26718e-008)//rs737302(3.62155e-013)//rs6427128(8.13786e-010)//rs7552600(1.32798e-008)//rs6695928(1.11022e-015)//rs932311(6.38186e-011)/…
645811		rs2745106(8.77439e-010)//
645904		rs462904(7.54952e-015)//rs1005133(1.12991e-010)//rs13054355(9.15379e-012)//
646023		rs462904(7.54952e-015)//rs1005133(1.12991e-010)//rs13054355(9.15379e-012)//rs5996566(7.31393e-012)//
646085		rs340295(5.88819e-010)//
646216		rs462904(7.54952e-015)//rs1005133(1.12991e-010)//rs13054355(9.15379e-012)//rs5996566(7.31393e-012)//rs713878(6.55032e-015)//rs10222306(7.60088e-010)//rs2236005(2.83756e-009)//
646366		rs1318631(2.81704e-010)//rs3131888(1.17749e-010)//rs3871468(4.28229e-010)//rs2735046(5.42155e-012)//rs1632948(2.39554e-010)//rs2975033(6.32272e-013)//rs1611710(1.32744e-008)//rs1611732(1.78026e-008)//rs16896742(6.17771e-011)//rs12206499(1.57427e-011)//rs2523946(1.3749e-010)//rs3823355(1.89847e-011)//rs6904029(2.16241e-011)//rs2394250(5.04005e-009)//rs3823375(2.67939e-009)//rs4711207(7.44811e-011)…
646467		rs462904(7.54952e-015)//rs1005133(1.12991e-010)//rs13054355(9.15379e-012)//rs5996566(7.31393e-012)//rs713878(6.55032e-015)//rs10222306(7.60088e-010)//rs2236005(2.83756e-009)//rs165821(2.3337e-010)//
646513		rs462904(7.54952e-015)//rs1005133(1.12991e-010)//rs13054355(9.15379e-012)//rs5996566(7.31393e-012)//rs713878(6.55032e-015)//rs10222306(7.60088e-010)//rs2236005(2.83756e-009)//rs165821(2.3337e-010)//
647229		rs7763(3.66374e-015)//rs619698(4.94904e-012)//rs197075(5.61387e-009)//rs2745106(8.77439e-010)//rs9930956(7.27018e-009)//rs7184322(7.94587e-013)//rs3730119(1.16166e-008)//rs2872584(0)//rs2262808(1.74072e-009)//rs2291657(7.00551e-014)//rs933574(1.65456e-010)//rs7191955(1.37036e-009)//rs8052258(1.55797e-010)//rs151229(1.66356e-010)//rs252283(4.06788e-010)//rs9940962(2.79554e-013)//
648774		rs2081174(1.85065e-009)//rs954811(1.08827e-010)//rs8050061(1.36673e-008)//rs4782780(4.00116e-010)//rs2292327(2.4126e-010)//
649095		rs462904(7.54952e-015)//rs1005133(1.12991e-010)//rs13054355(9.15379e-012)//rs5996566(7.31393e-012)//
649159		rs7763(3.66374e-015)//rs619698(4.94904e-012)//rs197075(5.61387e-009)//rs2745106(8.77439e-010)//rs9930956(7.27018e-009)//rs7184322(7.94587e-013)//rs3730119(1.16166e-008)//rs2872584(0)//rs2262808(1.74072e-009)//rs2291657(7.00551e-014)//rs933574(1.65456e-010)//rs7191955(1.37036e-009)//rs8052258(1.55797e-010)//rs151229(1.66356e-010)//rs252283(4.06788e-010)//rs9940962(2.79554e-013)//
649264		rs462904(7.54952e-015)//rs1005133(1.12991e-010)//rs13054355(9.15379e-012)//
649853		rs12206499(1.57427e-011)//rs2523946(1.3749e-010)//rs3823355(1.89847e-011)//rs6904029(2.16241e-011)//rs2394250(5.04005e-009)//rs3823375(2.67939e-009)//rs4711207(7.44811e-011)//rs1150739(6.65272e-009)//rs3807031(1.12133e-014)//rs6909253(6.90567e-009)//rs9261394(1.52261e-008)//rs3132680(3.80806e-014)//rs2844795(2.37981e-009)//rs757262(1.11022e-016)//rs757259(1.11022e-016)//rs1557608(7.29764e-011)//r…
650236		rs9442372(0)//rs2493291(2.5091e-014)//rs12141394(6.00893e-011)//rs2986742(8.29354e-009)//rs8627(1.61715e-012)//
650474		rs2745106(8.77439e-010)//
652525		rs7763(3.66374e-015)//rs619698(4.94904e-012)//rs197075(5.61387e-009)//rs2745106(8.77439e-010)//rs9930956(7.27018e-009)//rs7184322(7.94587e-013)//rs3730119(1.16166e-008)//rs2872584(0)//rs2262808(1.74072e-009)//rs2291657(7.00551e-014)//rs933574(1.65456e-010)//rs7191955(1.37036e-009)//rs8052258(1.55797e-010)//rs151229(1.66356e-010)//rs252283(4.06788e-010)//rs9940962(2.79554e-013)//
652968		rs462904(7.54952e-015)//rs1005133(1.12991e-010)//rs13054355(9.15379e-012)//rs5996566(7.31393e-012)//rs713878(6.55032e-015)//rs10222306(7.60088e-010)//rs2236005(2.83756e-009)//rs165821(2.3337e-010)//
653399		rs462904(7.54952e-015)//rs1005133(1.12991e-010)//rs13054355(9.15379e-012)//rs5996566(7.31393e-012)//
654780		rs2081174(1.85065e-009)//rs954811(1.08827e-010)//rs8050061(1.36673e-008)//rs4782780(4.00116e-010)//rs2292327(2.4126e-010)//
728114		rs4760609(2.05069e-012)//
730399		rs4711207(7.44811e-011)//
730401		rs2523849(7.67109e-012)//
730409		rs2523849(7.67109e-012)//
730715		rs2493291(2.5091e-014)//
731980		rs2181068(1.23065e-009)//
