# Supplementary material for: A towards-multidimensional screening approach to predict candidate genes of rheumatoid arthritis based on SNP, structural and functional annotations
Source: BMC Med Genomics. 2010 Aug 20;3:38. doi: 10.1186/1755-8794-3-38 (PMC2939610; doi:10.1186/1755-8794-3-38)
Supplement: Additional file 6 — the KEGG functional enrichment of candidate genes out of GWAS. [file 1755-8794-3-38-S6.XLS]

## Sheet: known disease genes
KEGG pathway	Gene number	Entrez Gene IDs
Antigen processing and presentation	24	3105 3106 3107 3109 3111 3112 3113 3115 3117 3118 3119 3120 3122 3123 3126 3133 3134 3135 3303 3304 3305 4049 6890 6891
Type I diabetes mellitus	21	3105 3106 3107 3109 3111 3112 3113 3115 3117 3118 3119 3120 3122 3123 3126 3133 3134 3135 3592 4049 7124
Cell adhesion molecules (CAMs)	20	1013 3105 3106 3107 3109 3111 3112 3113 3115 3117 3118 3119 3120 3122 3123 3126 3133 3134 3135 49861
Natural killer cell mediated cytotoxicity	12	2214 259197 3105 3106 3107 3133 3135 4276 4277 4893 5594 7124
MAPK signaling pathway	11	3303 3304 3305 4803 4893 50487 5594 6788 7124 782 8912
Glutathione metabolism	10	119391 257202 2678 2687 26873 2880 2952 2953 91227 9446
Cytokine-cytokine receptor interaction	8	3578 3592 3976 4049 4050 5008 7124 9547
Arachidonic acid metabolism	6	257202 2678 2687 2880 50487 91227
Regulation of actin cytoskeleton	6	10788 26230 3985 4893 5594 71
Leukocyte transendothelial migration	6	10411 1535 49861 50508 71 9547
Cell cycle	6	11200 4174 6500 7531 7533 7534
Purine metabolism	5	124583 270 30834 353 5440
Neuroactive ligand-receptor interaction	5	135 2550 2642 4157 7252
TGF-beta signaling pathway	5	4090 5515 5594 6500 7124
Long-term depression	5	2781 4893 50487 5515 5594
Adherens junction	5	1460 2064 5594 6932 71
Tight junction	5	1460 4893 49861 5515 71
Jak-STAT signaling pathway	5	3578 3592 3976 5008 9021
Focal adhesion	5	1280 2064 5594 71 7148
Oxidative phosphorylation	4	1327 1345 29796 534
Pathogenic Escherichia coli infection - EPEC	4	10381 203068 71 7534
Metabolism of xenobiotics by cytochrome P450	4	119391 2952 2953 9446
Glycan structures - degradation	4	2588 3074 4758 64772
Cell Communication	4	1280 1308 71 7148
Ribosome	4	402057 6137 6143 6156
Calcium signaling pathway	4	135 2064 7416 8912
Wnt signaling pathway	4	1460 5515 6500 6932
Dorso-ventral axis formation	4	2064 440822 4855 5594
Gap junction	4	10381 203068 4893 5594
Hematopoietic cell lineage	4	3122 3123 3126 7124
Fc epsilon RI signaling pathway	4	4893 50487 5594 7124
Insulin signaling pathway	4	10211 4893 5594 9021
Pathogenic Escherichia coli infection - EHEC	4	10381 203068 71 7534
Pyrimidine metabolism	4	124583 30834 51733 5440
Taurine and hypotaurine metabolism	3	2678 2687 91227
Selenoamino acid metabolism	3	2678 2687 91227
Cyanoamino acid metabolism	3	2678 2687 91227
N-Glycan degradation	3	3074 4758 64772
Glycerophospholipid metabolism	3	10554 23761 50487
Apoptosis	3	1677 4803 7124
Chronic myeloid leukemia	3	4893 5594 613
VEGF signaling pathway	3	4893 50487 5594
ECM-receptor interaction	3	1280 22987 7148
Toll-like receptor signaling pathway	3	3592 3929 7124
Long-term potentiation	3	10411 4893 5594
GnRH signaling pathway	3	4893 50487 5594
Type II diabetes mellitus	3	5594 7124 9021
Axon guidance	3	3985 4893 5594
Biosynthesis of steroids	2	3156 4597
Glioma	2	4893 5594
Glycosaminoglycan degradation	2	2588 3074
Ether lipid metabolism	2	10554 50487
Sphingolipid metabolism	2	4758 9514
Glycosphingolipid biosynthesis - globoseries	2	3074 8706
Sulfur metabolism	2	6799 6818
ABC transporters - General	2	6890 6891
RNA polymerase	2	30834 5440
Complement and coagulation cascades	2	629 717
T cell receptor signaling pathway	2	4893 7124
Adipocytokine signaling pathway	2	7124 9021
Huntington's disease	2	7052 9611
Cholera - Infection	2	534 71
Colorectal cancer	2	5594 6932
Pancreatic cancer	2	2064 5594
Tyrosine metabolism	2	4282 5409
Fatty acid elongation in mitochondria	1	9374
C21-Steroid hormone metabolism	1	1589
Glycine, serine and threonine metabolism	1	23761
Valine, leucine and isoleucine biosynthesis	1	7407
Lysine degradation	1	10919
Phenylalanine metabolism	1	4282
beta-Alanine metabolism	1	51733
Aminosugars metabolism	1	3074
Glycerolipid metabolism	1	10554
Inositol phosphate metabolism	1	27124
Linoleic acid metabolism	1	50487
Glycosphingolipid biosynthesis - ganglioseries	1	3074
Pantothenate and CoA biosynthesis	1	51733
Porphyrin and chlorophyll metabolism	1	3162
Nitrogen metabolism	1	763
Aminoacyl-tRNA biosynthesis	1	7407
Glycan structures - biosynthesis 2	1	8706
Neurodegenerative Disorders	1	4744
Basal transcription factors	1	2968
DNA polymerase	1	51426
Phosphatidylinositol signaling system	1	27124
Ubiquitin mediated proteolysis	1	6500
mTOR signaling pathway	1	5594
Notch signaling pathway	1	4855
B cell receptor signaling pathway	1	4893
Olfactory transduction	1	157
Amyotrophic lateral sclerosis (ALS)	1	4744
Epithelial cell signaling in Helicobacter pylori infection	1	534
